# Supplementary material for: 2-Amino-5-nitro­benzoic acid
Source: Acta Crystallogr Sect E Struct Rep Online. 2012 Jan 25;68(Pt 2):o511. doi: 10.1107/S1600536812002474 (PMC3275255; doi:10.1107/S1600536812002474)
Supplement: Supplementary file 1 [file e-68-0o511-sup1.cif]

##############################################################################
#                                                                            #
# This CIF contains the data in a paper accepted for publication in          #
# Acta Crystallographica Section E. It conforms to the requirements of       #
# Notes for Authors for Acta Crystallographica Section E, and has been       #
# peer reviewed under the auspices of the IUCr Commission on Journals.       #
#                                                                            #
# Full details of the Crystallographic Information File format               #
# are given in the paper "The Crystallographic Information File (CIF):       #
# a New Standard Archive File for Crystallography" by S. R. Hall, F. H.      #
# Allen and I. D. Brown [Acta Cryst. (1991), A47, 655-685].                  #
#                                                                            #
# The current version of the core CIF dictionary is obtainable from          #
# ftp://ftp.iucr.org/pub/cif_core.dic.                                       #
#                                                                            #
# Software is freely available for graphical display of the structure(s)     #
# in this CIF. For information consult the CIF software page                 #
# http://www.iucr.org/resources/cif/software.                                #
#                                                                            #
# This file may be used for bona fide research purposes within the           #
# scientific community so long as proper attribution is given to the journal # 
# article from which it was obtained.                                        #
#                                                                            #
##############################################################################
data_I
_audit_creation_method     SHELXL-97
_chemical_name_systematic
;
2-Amino-5-nitrobenzoic acid
;
_chemical_name_common     '5-Nitroantranilic acid'
_chemical_formula_moiety     'C7 H6 N2 O4'
_chemical_formula_sum     'C7 H6 N2 O4'
_chemical_formula_iupac     'C7 H6 N2 O4'
_chemical_formula_weight     182.14
_chemical_melting_point     ?
_symmetry_cell_setting     monoclinic
_symmetry_space_group_name_H-M     'P 21/c'
_symmetry_space_group_name_Hall     '-P 2ybc'
loop_
    _symmetry_equiv_pos_as_xyz
    'x, y, z'
    '-x, y+1/2, -z+1/2'
    '-x, -y, -z'
    'x, -y-1/2, z-1/2'
_cell_length_a     3.7026(3)
_cell_length_b     17.4638(16)
_cell_length_c     11.6953(10)
_cell_angle_alpha     90.00
_cell_angle_beta     92.210(7)
_cell_angle_gamma     90.00
_cell_volume     755.67(11)
_cell_formula_units_Z     4
_cell_measurement_reflns_used     4323
_cell_measurement_theta_min     1.74
_cell_measurement_theta_max     27.96
_cell_measurement_temperature     296
_exptl_crystal_description     'needle'
_exptl_crystal_colour     'orange'
_exptl_crystal_size_max     0.550
_exptl_crystal_size_mid     0.227
_exptl_crystal_size_min     0.060
_exptl_crystal_density_diffrn     1.601
_exptl_crystal_density_meas     ?
_exptl_crystal_density_method     'not measured'
_exptl_crystal_F_000     376
_exptl_absorpt_coefficient_mu     0.134
_exptl_absorpt_correction_type     integration
_exptl_absorpt_process_details     '(X-RED32; Stoe & Cie, 2002)'
_exptl_absorpt_correction_T_min     0.964
_exptl_absorpt_correction_T_max     0.992
_exptl_special_details     ?
_diffrn_ambient_temperature     296
_diffrn_radiation_type     MoK\a
_diffrn_radiation_wavelength     0.71073
_diffrn_radiation_source     'fine-focus sealed tube'
_diffrn_radiation_monochromator     graphite
_diffrn_measurement_device_type     'Stoe IPDS II'
_diffrn_measurement_method     'rotation method'
_diffrn_detector_area_resol_mean     6.67
_diffrn_reflns_number     5176
_diffrn_reflns_av_R_equivalents     0.0769
_diffrn_reflns_av_sigmaI/netI     0.0782
_diffrn_reflns_theta_min     2.10
_diffrn_reflns_theta_max     26.49
_diffrn_reflns_theta_full     26.49
_diffrn_measured_fraction_theta_max     1.000
_diffrn_measured_fraction_theta_full     1.000
_diffrn_reflns_limit_h_min     -4
_diffrn_reflns_limit_h_max     4
_diffrn_reflns_limit_k_min     -21
_diffrn_reflns_limit_k_max     21
_diffrn_reflns_limit_l_min     -13
_diffrn_reflns_limit_l_max     14
_diffrn_standards_number     0
_diffrn_standards_interval_count     ?
_diffrn_standards_interval_time     ?
_diffrn_standards_decay_%     0
_refine_special_details
;
Refinement of <i>F</i>^2^ against ALL reflections. The weighted <i>R</i>-factor
<i>wR</i> and goodness of fit <i>S</i> are based on <i>F</i>^2^, conventional
<i>R</i>-factors <i>R</i> are based on <i>F</i>, with <i>F</i> set to zero for
negative <i>F</i>^2^. The threshold expression of <i>F</i>^2^ >
\s(<i>F</i>^2^) is used only for calculating <i>R</i>-factors(gt) <i>etc</i>.
and is not relevant to the choice of reflections for refinement.
<i>R</i>-factors based on <i>F</i>^2^ are statistically about twice as large
as those based on <i>F</i>, and <i>R</i>- factors based on ALL data will be
even larger.
;
_reflns_number_total     1567
_reflns_number_gt     884
_reflns_threshold_expression     I>2\s(I)
_refine_ls_structure_factor_coef     Fsqd
_refine_ls_matrix_type     full
_refine_ls_R_factor_all     0.1268
_refine_ls_R_factor_gt     0.0636
_refine_ls_wR_factor_gt     0.1085
_refine_ls_wR_factor_ref     0.1273
_refine_ls_goodness_of_fit_ref     0.992
_refine_ls_restrained_S_all     0.992
_refine_ls_number_reflns     1567
_refine_ls_number_parameters     118
_refine_ls_number_restraints     0
_refine_ls_hydrogen_treatment     constr
_refine_ls_weighting_scheme     calc
_refine_ls_weighting_details
                 'calc w=1/[\s^2^(Fo^2^)+(0.0486P)^2^] where P=(Fo^2^+2Fc^2^)/3'
_atom_sites_solution_hydrogens     'geom and difmap'
_atom_sites_solution_primary     direct
_atom_sites_solution_secondary     difmap
_refine_ls_shift/su_max     0.000
_refine_ls_shift/su_mean     0.000
_refine_diff_density_max     0.177
_refine_diff_density_min     -0.149
_refine_ls_extinction_method     none
_refine_ls_extinction_coef     ?
loop_
    _atom_type_symbol
    _atom_type_description
    _atom_type_scat_dispersion_real
    _atom_type_scat_dispersion_imag
    _atom_type_scat_source
    'C' 'C' 0.0033 0.0016
                         'International Tables Vol C Tables 4.2.6.8 and 6.1.1.4'
    'H' 'H' 0.0000 0.0000
                         'International Tables Vol C Tables 4.2.6.8 and 6.1.1.4'
    'N' 'N' 0.0061 0.0033
                         'International Tables Vol C Tables 4.2.6.8 and 6.1.1.4'
    'O' 'O' 0.0106 0.0060
                         'International Tables Vol C Tables 4.2.6.8 and 6.1.1.4'
_computing_data_collection     'X-AREA (Stoe & Cie, 2002)'
_computing_cell_refinement     'X-AREA (Stoe & Cie, 2002)'
_computing_data_reduction     'X-RED32 (Stoe & Cie, 2002)'
_computing_structure_solution     'SHELXS97 (Sheldrick, 2008)'
_computing_structure_refinement     'SHELXL97 (Sheldrick, 2008)'
_computing_molecular_graphics     'ORTEP-3 for Windows (Farrugia, 1997)'
_computing_publication_material     'WinGX (Farrugia, 1999)'
loop_
    _atom_site_type_symbol
    _atom_site_label
    _atom_site_fract_x
    _atom_site_fract_y
    _atom_site_fract_z
    _atom_site_U_iso_or_equiv
    _atom_site_adp_type
    _atom_site_calc_flag
    _atom_site_refinement_flags
    _atom_site_occupancy
    _atom_site_symmetry_multiplicity
    _atom_site_disorder_assembly
    _atom_site_disorder_group
    C C1 0.6059(8) 0.35123(17) 0.7289(3) 0.0393(7) Uani d . 1 1 . .
    C C2 0.7771(8) 0.34418(16) 0.8394(2) 0.0346(7) Uani d . 1 1 . .
    C C3 0.8661(8) 0.27231(16) 0.8809(3) 0.0370(7) Uani d . 1 1 . .
    H H3 0.9810 0.2678 0.9527 0.044 Uiso calc R 1 1 . .
    C C4 0.7890(8) 0.20744(16) 0.8187(3) 0.0380(7) Uani d . 1 1 . .
    C C5 0.6210(9) 0.21311(18) 0.7098(3) 0.0444(8) Uani d . 1 1 . .
    H H5 0.5688 0.1692 0.6673 0.053 Uiso calc R 1 1 . .
    C C6 0.5351(9) 0.28294(17) 0.6667(3) 0.0431(8) Uani d . 1 1 . .
    H H6 0.4261 0.2862 0.5939 0.052 Uiso calc R 1 1 . .
    C C7 0.8660(8) 0.41190(17) 0.9097(2) 0.0383(7) Uani d . 1 1 . .
    N N1 0.5107(8) 0.41812(15) 0.6824(2) 0.0548(8) Uani d . 1 1 . .
    H H8 0.4074 0.4196 0.6154 0.066 Uiso calc R 1 1 . .
    H H7 0.5526 0.4599 0.7195 0.066 Uiso calc R 1 1 . .
    N N2 0.8912(8) 0.13354(14) 0.8636(2) 0.0502(7) Uani d . 1 1 . .
    O O1 0.7787(6) 0.47709(12) 0.88101(17) 0.0513(6) Uani d . 1 1 . .
    O O2 1.0433(6) 0.39701(12) 1.00684(18) 0.0528(7) Uani d . 1 1 . .
    H H2 1.0837 0.4371 1.0415 0.079 Uiso calc R 1 1 . .
    O O3 1.0514(7) 0.12980(13) 0.9571(2) 0.0681(8) Uani d . 1 1 . .
    O O4 0.8171(9) 0.07683(14) 0.8068(2) 0.0845(10) Uani d . 1 1 . .
loop_
    _atom_site_aniso_label
    _atom_site_aniso_U_11
    _atom_site_aniso_U_22
    _atom_site_aniso_U_33
    _atom_site_aniso_U_12
    _atom_site_aniso_U_13
    _atom_site_aniso_U_23
    C1 0.0370(18) 0.0391(17) 0.0415(17) 0.0007(14) -0.0015(13) 0.0015(13)
    C2 0.0378(17) 0.0336(16) 0.0325(15) -0.0016(14) -0.0002(12) -0.0043(13)
    C3 0.0391(18) 0.0395(16) 0.0321(16) -0.0021(14) -0.0016(13) -0.0019(12)
    C4 0.0395(18) 0.0330(16) 0.0416(18) -0.0020(13) 0.0014(13) -0.0032(13)
    C5 0.048(2) 0.0421(19) 0.0429(18) -0.0067(15) -0.0033(14) -0.0124(14)
    C6 0.0469(19) 0.047(2) 0.0346(17) -0.0021(15) -0.0062(14) -0.0048(13)
    C7 0.0434(19) 0.0348(18) 0.0365(16) -0.0006(14) -0.0019(14) -0.0014(13)
    N1 0.080(2) 0.0407(15) 0.0426(15) 0.0062(15) -0.0147(14) 0.0012(12)
    N2 0.0641(19) 0.0336(15) 0.0525(17) -0.0013(14) -0.0031(14) -0.0037(13)
    O1 0.0766(17) 0.0322(12) 0.0440(12) -0.0002(11) -0.0120(11) -0.0020(10)
    O2 0.0786(17) 0.0343(11) 0.0440(13) -0.0030(11) -0.0187(12) -0.0061(9)
    O3 0.101(2) 0.0436(14) 0.0573(15) 0.0040(13) -0.0228(15) 0.0032(11)
    O4 0.134(3) 0.0334(14) 0.084(2) -0.0019(15) -0.0263(18) -0.0118(13)
_geom_special_details
;
 All esds (except the esd in the dihedral angle between two l.s. planes)
 are estimated using the full covariance matrix.  The cell esds are taken
 into account individually in the estimation of esds in distances, angles
 and torsion angles; correlations between esds in cell parameters are only
 used when they are defined by crystal symmetry.  An approximate (isotropic)
 treatment of cell esds is used for estimating esds involving l.s. planes.
;
loop_
    _geom_bond_atom_site_label_1
    _geom_bond_atom_site_label_2
    _geom_bond_site_symmetry_2
    _geom_bond_distance
    _geom_bond_publ_flag
    C1 N1 . 1.330(4) ?
    C1 C6 . 1.416(4) ?
    C1 C2 . 1.423(4) ?
    C2 C3 . 1.381(4) ?
    C2 C7 . 1.470(4) ?
    C3 C4 . 1.370(4) ?
    C3 H3 . 0.9300 ?
    C4 C5 . 1.399(4) ?
    C4 N2 . 1.439(4) ?
    C5 C6 . 1.353(4) ?
    C5 H5 . 0.9300 ?
    C6 H6 . 0.9300 ?
    C7 O1 . 1.227(3) ?
    C7 O2 . 1.316(3) ?
    N1 H8 . 0.8600 ?
    N1 H7 . 0.8600 ?
    N2 O4 . 1.218(3) ?
    N2 O3 . 1.226(3) ?
    O2 H2 . 0.8200 ?
loop_
    _geom_angle_atom_site_label_1
    _geom_angle_atom_site_label_2
    _geom_angle_atom_site_label_3
    _geom_angle_site_symmetry_1
    _geom_angle_site_symmetry_3
    _geom_angle
    _geom_angle_publ_flag
    N1 C1 C6 . . 119.3(3) ?
    N1 C1 C2 . . 123.3(3) ?
    C6 C1 C2 . . 117.4(3) ?
    C3 C2 C1 . . 119.3(3) ?
    C3 C2 C7 . . 119.3(3) ?
    C1 C2 C7 . . 121.4(3) ?
    C4 C3 C2 . . 121.5(3) ?
    C4 C3 H3 . . 119.2 ?
    C2 C3 H3 . . 119.2 ?
    C3 C4 C5 . . 120.1(3) ?
    C3 C4 N2 . . 120.1(3) ?
    C5 C4 N2 . . 119.8(3) ?
    C6 C5 C4 . . 119.5(3) ?
    C6 C5 H5 . . 120.2 ?
    C4 C5 H5 . . 120.2 ?
    C5 C6 C1 . . 122.1(3) ?
    C5 C6 H6 . . 118.9 ?
    C1 C6 H6 . . 118.9 ?
    O1 C7 O2 . . 122.5(3) ?
    O1 C7 C2 . . 122.9(3) ?
    O2 C7 C2 . . 114.7(3) ?
    C1 N1 H8 . . 120.0 ?
    C1 N1 H7 . . 120.0 ?
    H8 N1 H7 . . 120.0 ?
    O4 N2 O3 . . 122.3(3) ?
    O4 N2 C4 . . 118.7(3) ?
    O3 N2 C4 . . 119.0(3) ?
    C7 O2 H2 . . 109.5 ?
loop_
    _geom_torsion_atom_site_label_1
    _geom_torsion_atom_site_label_2
    _geom_torsion_atom_site_label_3
    _geom_torsion_atom_site_label_4
    _geom_torsion_site_symmetry_1
    _geom_torsion_site_symmetry_2
    _geom_torsion_site_symmetry_3
    _geom_torsion_site_symmetry_4
    _geom_torsion
    _geom_torsion_publ_flag
    N1 C1 C2 C3 . . . . 179.9(3) ?
    C6 C1 C2 C3 . . . . 0.1(4) ?
    N1 C1 C2 C7 . . . . -1.0(4) ?
    C6 C1 C2 C7 . . . . 179.1(3) ?
    C1 C2 C3 C4 . . . . -0.9(4) ?
    C7 C2 C3 C4 . . . . 180.0(3) ?
    C2 C3 C4 C5 . . . . 1.0(5) ?
    C2 C3 C4 N2 . . . . 178.9(3) ?
    C3 C4 C5 C6 . . . . -0.1(5) ?
    N2 C4 C5 C6 . . . . -178.1(3) ?
    C4 C5 C6 C1 . . . . -0.7(5) ?
    N1 C1 C6 C5 . . . . -179.1(3) ?
    C2 C1 C6 C5 . . . . 0.8(4) ?
    C3 C2 C7 O1 . . . . -176.2(3) ?
    C1 C2 C7 O1 . . . . 4.8(5) ?
    C3 C2 C7 O2 . . . . 3.1(4) ?
    C1 C2 C7 O2 . . . . -176.0(3) ?
    C3 C4 N2 O4 . . . . 179.5(3) ?
    C5 C4 N2 O4 . . . . -2.5(5) ?
    C3 C4 N2 O3 . . . . -0.9(5) ?
    C5 C4 N2 O3 . . . . 177.0(3) ?
loop_
    _geom_hbond_atom_site_label_D
    _geom_hbond_atom_site_label_H
    _geom_hbond_atom_site_label_A
    _geom_hbond_site_symmetry_A
    _geom_hbond_distance_DH
    _geom_hbond_distance_HA
    _geom_hbond_distance_DA
    _geom_hbond_angle_DHA
    N1 H7 O1 . 0.86 2.06 2.694(3) 130.2
    N1 H7 O4 2_656 0.86 2.47 3.030(3) 123.4
    N1 H8 O3 4_465 0.86 2.39 3.192(4) 155.2
    O2 H2 O1 3_767 0.82 1.81 2.631(3) 174.1
    C6 H6 O3 4_465 0.93 2.54 3.347(4) 145(3)
data_global
_journal_date_recd_electronic     2012-01-12
_journal_date_accepted     2012-01-19
_journal_name_full     'Acta Crystallographica, Section E'
_journal_year     2012
_journal_volume     68
_journal_issue      2
_journal_page_first     o511
_journal_page_last     o511
_journal_paper_category     QO
_journal_paper_doi     10.1107/S1600536812002474
_journal_coeditor_code     FK2050
_publ_contact_author
;
  'Orhan B\"uy\"ukg\"ung\"or'
    Department of Physics
    Faculty of Arts & Science
    Ondokuz May\?is University
    TR-55139 Kurupelit Samsun
    Turkey
;
_publ_contact_author_email     orhanb@omu.edu.tr
_publ_contact_author_fax     '++90(362) 457 6081'
_publ_contact_author_phone     '++90(362) 312 1919'
_publ_section_title
;
2-Amino-5-nitrobenzoic acid
;
loop_
    _publ_author_name
    _publ_author_address
    'Odaba\,so\(glu, Hakk\?i Yasin'
;
    Department of Textile Engineering
    Faculty of Engineering
    Pamukkale University
    TR-20070 K\?in\?ikl\?i Denizli
    Turkey
;
    'B\"uy\"ukg\"ung\"or, Orhan'
;   Department of Physics
    Faculty of Arts & Science
    Ondokuz May\?is University
    TR-55139 Kurupelit Samsun
    Turkey
;
    'Avin\,c, Osman Ozan'
;   Department of Textile Engineering
    Faculty of Engineering
    Pamukkale University
    TR-20070 K\?in\?ikl\?i Denizli
    Turkey
;
    'Odaba\,so\(glu, Mustafa'
;
    Department of Chemical Technonolgy
    Pamukkale University
    TR-20070 K\?in\?ikl\?i Denizli
    Turkey
;
