# Supplementary material for: 2-Amino-5-nitro­benzoic acid
Source: Acta Crystallogr Sect E Struct Rep Online. 2012 Jan 25;68(Pt 2):o511. doi: 10.1107/S1600536812002474 (PMC3275255; doi:10.1107/S1600536812002474)
Supplement: Supplementary file 2 [file e-68-0o511-Isup2.hkl]

#
# h,k,l, Fc-squared, Fo-squared, sigma(Fo-squared) and status flag
#
data_I
_shelx_title ' TEST STRUCTURE D:\DATA\MUSTA11_DENE\MUSTA11'
_shelx_refln_list_code          4
_shelx_F_calc_maximum      156.97
_exptl_crystal_F_000       376.00
_reflns_d_resolution_high  0.7968
 
loop_
 _symmetry_equiv_pos_as_xyz
 'x, y, z'
 '-x, y+1/2, -z+1/2'
 '-x, -y, -z'
 'x, -y-1/2, z-1/2'
 
_cell_length_a     3.7026
_cell_length_b    17.4638
_cell_length_c    11.6953
_cell_angle_alpha  90.000
_cell_angle_beta   92.210
_cell_angle_gamma  90.000
 
_shelx_F_squared_multiplier     1.000
 
loop_
 _refln_index_h
 _refln_index_k
 _refln_index_l
 _refln_F_squared_calc
 _refln_F_squared_meas
 _refln_F_squared_sigma
 _refln_observed_status
   1   0   0     1377.20     1460.60     19.47 o
   2   0   0       78.08       66.32      9.45 o
   3   0   0      257.55      265.47      9.65 o
   4   0   0        8.92        0.16      7.62 o
   1   1   0     7225.74     7672.06     40.36 o
   2   1   0       11.69       13.33      5.32 o
   3   1   0       21.49       22.93      6.22 o
   4   1   0       72.35       72.89      6.57 o
   0   2   0      550.26      614.94     24.04 o
   1   2   0      400.53      400.25     14.78 o
   2   2   0       27.64       29.34      5.88 o
   3   2   0        1.56        2.79      4.72 o
   4   2   0        6.66       15.19      7.12 o
   1   3   0      117.17      125.54      7.92 o
   2   3   0       38.42       44.47      5.25 o
   3   3   0       29.51       42.39      6.32 o
   4   3   0        0.02        8.61      6.89 o
   0   4   0     3343.45     3260.22    102.61 o
   1   4   0     1852.17     1813.11     20.89 o
   2   4   0      400.12      389.96      6.47 o
   3   4   0       21.65       27.71      5.70 o
   4   4   0        1.61        6.09      5.48 o
   1   5   0      291.16      296.18      8.21 o
   2   5   0      157.17      157.10      7.27 o
   3   5   0        1.27        7.22      5.70 o
   4   5   0        0.01       -1.48      6.34 o
   0   6   0     1754.37     1656.36     64.13 o
   1   6   0      136.28      127.40      8.34 o
   2   6   0      366.83      362.52     12.10 o
   3   6   0       32.51       36.96      6.41 o
   4   6   0        5.52        5.73      5.32 o
   1   7   0      235.19      224.27      9.15 o
   2   7   0        9.07        8.07      6.98 o
   3   7   0       21.46       23.76      6.58 o
   4   7   0        0.20        6.39      7.80 o
   0   8   0      270.14      257.83     13.08 o
   1   8   0      937.61      949.88     24.46 o
   2   8   0       66.61       70.95      6.92 o
   3   8   0       15.37       19.56      7.80 o
   4   8   0        4.22        5.51      8.47 o
   1   9   0        5.97        7.25      6.66 o
   2   9   0        9.04        2.71      6.22 o
   3   9   0        0.03       10.90      8.50 o
   4   9   0        0.17       -1.51      7.26 o
   0  10   0      258.01      256.14     14.82 o
   1  10   0        9.68       12.38      5.84 o
   2  10   0       24.21       41.85      8.62 o
   3  10   0        3.53       20.10     10.29 o
   4  10   0        1.51        0.93      8.58 o
   1  11   0        0.40        0.73      6.49 o
   2  11   0       12.59        6.47      6.81 o
   3  11   0       13.20       26.07      6.68 o
   4  11   0        1.42       14.22     11.51 o
   0  12   0       21.59       23.49      9.89 o
   1  12   0       25.01       20.54      7.25 o
   2  12   0        7.22       29.39      9.11 o
   3  12   0        8.83       12.09      7.38 o
   1  13   0        9.94       16.34      7.39 o
   2  13   0       19.70       19.99     15.18 o
   3  13   0       25.24       18.65      7.01 o
   0  14   0      818.91      785.44     64.33 o
   1  14   0       81.97       89.99      7.67 o
   2  14   0        1.19       -1.87      7.48 o
   3  14   0       24.15       24.99     15.40 o
   1  15   0      659.87      637.23     19.53 o
   2  15   0       10.45       11.47      8.91 o
   3  15   0        5.57        8.98      6.57 o
   0  16   0      461.07      450.73     34.89 o
   1  16   0       44.62       42.92      7.66 o
   2  16   0        9.67       20.57      9.01 o
   3  16   0       16.55        9.85      7.90 o
   1  17   0        3.76        4.84      7.35 o
   2  17   0       22.58       40.80      9.15 o
   0  18   0       99.31      110.64     10.14 o
   1  18   0        5.59        7.05      6.43 o
   2  18   0        5.34       11.19      6.50 o
   1  19   0        0.43        7.59      7.42 o
   2  19   0        0.00        0.20      7.94 o
   0  20   0       39.23       44.84      9.73 o
   1  20   0        2.03        8.23      7.22 o
   1  21   0        0.27        3.39      9.06 o
  -4   1   1        5.59        6.83      5.80 o
  -3   1   1        1.15        2.81      5.95 o
  -2   1   1      235.24      219.39      6.20 o
  -1   1   1      894.58      881.98     10.26 o
   0   1   1      276.65      340.72     18.28 o
   1   1   1       98.24       75.75      8.43 o
   2   1   1       32.29       40.05      6.97 o
   3   1   1        0.31        6.60      4.89 o
   4   1   1        5.18       11.06      6.36 o
  -4   2   1        3.88        7.30      6.41 o
  -3   2   1        0.83        8.05      5.45 o
  -2   2   1       21.26       18.48      6.26 o
  -1   2   1     2676.15     2690.06     15.17 o
   0   2   1      258.55      259.75     11.75 o
   1   2   1     1373.51     1259.30     17.68 o
   2   2   1       53.27       60.45      5.88 o
   3   2   1       47.29       48.17      5.53 o
   4   2   1        0.40        7.69      7.04 o
  -4   3   1        4.15       17.32      6.16 o
  -3   3   1       19.19       16.92      4.93 o
  -2   3   1       50.95       48.41      5.52 o
  -1   3   1      307.11      299.02      9.77 o
   0   3   1     1141.42     1218.94     50.23 o
   1   3   1        0.59        3.04      8.17 o
   2   3   1       29.37       24.57      6.32 o
   3   3   1        1.86        4.97      5.83 o
   4   3   1        1.02        6.08      5.29 o
  -4   4   1        1.54        3.44      5.17 o
  -3   4   1        1.58       13.21      6.06 o
  -2   4   1        3.01        5.99      5.13 o
  -1   4   1      153.76      140.27      7.45 o
   0   4   1      101.82      101.47     10.09 o
   1   4   1      119.43      118.64     10.59 o
   2   4   1        2.19        8.62      7.26 o
   3   4   1        4.02       13.14      5.63 o
   4   4   1        3.95        3.61      5.36 o
  -4   5   1        0.33        6.63      5.73 o
  -3   5   1        1.47        9.08      6.10 o
  -2   5   1        3.01        7.46      5.91 o
  -1   5   1        0.43        1.06      6.57 o
   0   5   1       97.29      118.86      7.94 o
   1   5   1      181.64      180.12     11.75 o
   2   5   1      298.88      289.97      8.53 o
   3   5   1        0.04       10.68      6.37 o
   4   5   1        0.57       -3.53      6.50 o
  -4   6   1        0.23        1.56      6.37 o
  -3   6   1       68.13       71.52      6.60 o
  -2   6   1       50.92       53.85      6.43 o
  -1   6   1       17.08       17.44      6.74 o
   0   6   1       54.90       50.75      8.84 o
   1   6   1      570.24      532.94     13.72 o
   2   6   1      248.24      262.95      8.20 o
   3   6   1        7.00        6.70      5.70 o
   4   6   1        6.43       16.45      6.77 o
  -4   7   1       12.13       12.86      6.68 o
  -3   7   1       87.27       91.47      6.47 o
  -2   7   1      412.76      428.45      7.28 o
  -1   7   1        3.75       -2.77      7.46 o
   0   7   1      129.32       96.87      7.27 o
   1   7   1     4305.64     4432.67    132.04 o
   2   7   1        1.49       -4.81      6.21 o
   3   7   1        9.76       15.32      5.96 o
   4   7   1       83.31       78.30      6.39 o
  -4   8   1        2.57        9.47      6.68 o
  -3   8   1      135.55      139.26      7.41 o
  -2   8   1      485.64      489.84     11.27 o
  -1   8   1       82.92       78.76      8.72 o
   0   8   1      447.31      508.35     15.28 o
   1   8   1      159.42      157.26      9.10 o
   2   8   1      494.28      542.88     36.29 o
   3   8   1        0.10        2.21      8.01 o
   4   8   1        0.07       -1.02      7.03 o
  -4   9   1        3.33        5.70      7.54 o
  -3   9   1       11.60       18.72      6.81 o
  -2   9   1       98.13      123.72      9.12 o
  -1   9   1       20.18       18.73      7.38 o
   0   9   1       84.99       87.83      6.97 o
   1   9   1      313.76      326.98     12.98 o
   2   9   1       33.84       37.38      7.35 o
   3   9   1        0.20       11.90      6.32 o
   4   9   1       18.28       19.10      6.53 o
  -4  10   1        0.09        2.13      7.83 o
  -3  10   1        0.80       -3.10      7.21 o
  -2  10   1       57.47       64.12      6.74 o
  -1  10   1       32.07       28.71      6.53 o
   0  10   1        3.47        7.10      6.35 o
   1  10   1      145.38      129.84     10.05 o
   2  10   1       20.15       31.08     15.10 o
   3  10   1       10.06       17.36      7.39 o
   4  10   1        0.85        4.92      6.88 o
  -4  11   1        1.05       -5.86      9.55 o
  -3  11   1        0.40       12.94      7.20 o
  -2  11   1       96.64       97.00      7.52 o
  -1  11   1      166.64      165.93      7.60 o
   0  11   1      403.53      373.37     11.50 o
   1  11   1      427.55      419.53     11.57 o
   2  11   1       25.30       27.88      7.74 o
   3  11   1        1.76       11.57      8.75 o
  -3  12   1        5.29       12.85      7.20 o
  -2  12   1        0.31       -7.91      7.55 o
  -1  12   1       38.96       39.95      5.62 o
   0  12   1        0.08        7.95      6.82 o
   1  12   1      126.94      133.59      9.64 o
   2  12   1       45.34       56.07      7.84 o
   3  12   1        2.91       -1.30      7.09 o
  -3  13   1        0.09       -6.91      7.44 o
  -2  13   1       19.20       30.52      6.37 o
  -1  13   1      123.55      127.13      6.72 o
   0  13   1        0.39        1.08      6.82 o
   1  13   1        1.64       14.37      7.33 o
   2  13   1        5.52       12.85      9.34 o
   3  13   1       19.39       14.78     10.33 o
  -3  14   1       15.90       24.74     11.58 o
  -2  14   1       83.47       84.74     15.13 o
  -1  14   1       83.76       76.68      5.88 o
   0  14   1      694.38      656.36     27.23 o
   1  14   1      180.93      178.23      7.54 o
   2  14   1       21.66       43.24     13.97 o
   3  14   1       39.81       49.15      9.34 o
  -3  15   1        7.85       14.74     10.92 o
  -2  15   1       80.42       76.61     19.44 o
  -1  15   1      866.20      886.70     22.43 o
   0  15   1      732.68      728.24     30.81 o
   1  15   1        3.62        1.96      7.92 o
   2  15   1       29.79       32.19      8.81 o
   3  15   1        1.78       26.47     11.77 o
  -3  16   1        0.66       11.44      7.72 o
  -2  16   1       19.07       26.30      9.22 o
  -1  16   1       84.93       87.33      7.17 o
   0  16   1       21.08       24.47      6.92 o
   1  16   1       78.89       71.58      7.29 o
   2  16   1       21.23       15.94      8.76 o
   3  16   1        0.95       10.60      9.16 o
  -2  17   1       15.55       18.20      9.30 o
  -1  17   1       11.43       12.73      6.33 o
   0  17   1        4.17        0.11      6.48 o
   1  17   1        8.93       18.80      8.66 o
   2  17   1        0.08       11.28      7.70 o
  -2  18   1        7.80       20.55      9.28 o
  -1  18   1        2.16        3.96      6.97 o
   0  18   1       15.22       15.58      6.95 o
   1  18   1        0.01        4.83      8.67 o
   2  18   1        0.84       12.78      9.48 o
  -2  19   1       26.47       43.34      8.29 o
  -1  19   1       22.38       20.03      6.53 o
   0  19   1       38.74       42.34      7.22 o
   1  19   1       28.53       32.41      7.51 o
   2  19   1        9.14       15.11      8.09 o
  -1  20   1        9.85        9.69      7.27 o
   0  20   1        2.41        6.23      7.16 o
   1  20   1        2.69       14.40      7.78 o
  -1  21   1       18.13       17.25      6.92 o
   0  21   1        4.25        8.10      7.00 o
   1  21   1        0.50        6.59      7.99 o
  -4   0   2        3.82       11.29      8.95 o
  -3   0   2        0.98        0.74      6.02 o
  -2   0   2     3401.21     3465.60     18.85 o
  -1   0   2    24639.37    23285.04   2109.41 o
   0   0   2     1926.37     2114.63     22.86 o
   1   0   2        0.05       10.73     11.72 o
   2   0   2      804.19      788.72     32.25 o
   3   0   2      248.52      256.09     10.08 o
   4   0   2       15.91        3.27     11.40 o
  -4   1   2       20.86       27.97      5.63 o
  -3   1   2        3.79       10.08      4.82 o
  -2   1   2      757.49      764.65      7.85 o
  -1   1   2    13656.86    13956.61    108.60 o
   0   1   2     2853.21     3259.88     22.66 o
   1   1   2      670.33      582.57     11.95 o
   2   1   2      327.12      300.90     10.62 o
   3   1   2      238.43      242.41     10.64 o
   4   1   2        0.48       -1.91      5.75 o
  -4   2   2        0.90        7.53      6.25 o
  -3   2   2        5.04       18.36      5.87 o
  -2   2   2      118.66      122.72      6.39 o
  -1   2   2       37.14       33.17      8.68 o
   0   2   2     1011.42     1112.70     31.44 o
   1   2   2      364.29      357.86     10.08 o
   2   2   2       48.95       47.26      7.00 o
   3   2   2        0.01        2.92      5.45 o
   4   2   2        0.52        1.85      5.97 o
  -4   3   2        2.23       -0.17      5.58 o
  -3   3   2        5.22        7.78      4.81 o
  -2   3   2       54.28       57.33      4.94 o
  -1   3   2      602.87      572.10      8.77 o
   0   3   2     1448.70     1569.81     21.27 o
   1   3   2       35.02       27.44      8.97 o
   2   3   2      295.09      291.93      7.73 o
   3   3   2       17.89       18.22      4.92 o
   4   3   2       14.22       17.35      6.60 o
  -4   4   2        1.44       -3.95      6.23 o
  -3   4   2       38.37       45.64      5.49 o
  -2   4   2      134.10      137.39      6.14 o
  -1   4   2      742.78      727.15      8.29 o
   0   4   2      714.37      723.59     16.00 o
   1   4   2     1165.12     1133.02     43.29 o
   2   4   2      187.06      190.65      7.98 o
   3   4   2        0.34        6.62      5.95 o
   4   4   2        1.04        5.44      6.62 o
  -4   5   2        9.08       10.59      6.49 o
  -3   5   2       14.30       21.56      6.06 o
  -2   5   2      167.12      151.97      6.10 o
  -1   5   2        0.30        3.38      7.07 o
   0   5   2       74.96       71.90      8.24 o
   1   5   2      199.89      215.19     10.77 o
   2   5   2      130.02      138.79      7.42 o
   3   5   2        6.11       16.02      5.58 o
   4   5   2        9.35       12.79      5.92 o
  -4   6   2        0.46        5.94      6.87 o
  -3   6   2      116.09      119.80      7.87 o
  -2   6   2       70.87       69.70      5.63 o
  -1   6   2      231.05      213.61      7.09 o
   0   6   2       56.78       55.84      8.18 o
   1   6   2      220.82      226.39      8.94 o
   2   6   2       28.93       29.60      6.03 o
   3   6   2        9.15        2.99      6.17 o
   4   6   2       12.02       20.35      6.70 o
  -4   7   2        9.99       15.89      9.95 o
  -3   7   2        6.89       27.98      8.99 o
  -2   7   2      199.86      202.21      6.15 o
  -1   7   2      218.82      196.44      7.61 o
   0   7   2        3.91        9.01      6.62 o
   1   7   2      185.01      179.46      9.53 o
   2   7   2        7.68       13.60      8.07 o
   3   7   2        5.17        9.77      6.00 o
   4   7   2       57.43       69.51      7.60 o
  -4   8   2        5.64        5.88      8.29 o
  -3   8   2        5.46        3.74      5.15 o
  -2   8   2       45.08       51.98      6.21 o
  -1   8   2      242.32      233.07      7.78 o
   0   8   2     1252.20     1236.04     42.17 o
   1   8   2      149.35      131.73     13.81 o
   2   8   2       12.15       19.44      6.61 o
   3   8   2        5.90       14.59      5.54 o
   4   8   2        0.81        7.80      7.31 o
  -4   9   2        3.49       -3.59      6.25 o
  -3   9   2        4.34        5.57      5.62 o
  -2   9   2        8.77       20.72      6.48 o
  -1   9   2       23.96       23.54      5.59 o
   0   9   2      872.68      879.00     15.20 o
   1   9   2       13.30       10.34     10.01 o
   2   9   2       32.11       32.81      6.58 o
   3   9   2       25.19       18.79     11.03 o
   4   9   2        3.98        2.62      9.11 o
  -4  10   2        3.13       -3.66      7.69 o
  -3  10   2        6.57        9.99      6.13 o
  -2  10   2       26.51       28.16      7.00 o
  -1  10   2       79.27       78.41      6.61 o
   0  10   2       73.76       78.41      6.76 o
   1  10   2       64.34       57.84      8.68 o
   2  10   2        7.75        3.92      9.09 o
   3  10   2        6.04       21.16      8.64 o
   4  10   2        0.81        1.10     16.84 o
  -3  11   2        0.54        3.69      7.09 o
  -2  11   2        0.01       -0.59      6.87 o
  -1  11   2        1.83        8.01      5.39 o
   0  11   2       29.67       32.40      6.24 o
   1  11   2        6.84        8.84      7.21 o
   2  11   2       17.74       20.63     12.46 o
   3  11   2        5.49       26.21      8.92 o
  -3  12   2        1.89        0.08      7.89 o
  -2  12   2       13.00       20.57      7.20 o
  -1  12   2        0.02        8.62      5.83 o
   0  12   2       43.93       35.06      7.19 o
   1  12   2       75.93       72.43     15.79 o
   2  12   2        6.88       15.09      6.64 o
   3  12   2        1.71        4.61      7.19 o
  -3  13   2        5.45       14.16      6.26 o
  -2  13   2        0.27        5.09      5.61 o
  -1  13   2      324.25      311.74      7.66 o
   0  13   2        2.24        2.43      6.59 o
   1  13   2        0.04        6.90     14.07 o
   2  13   2       28.77       31.19      7.76 o
   3  13   2        3.21       10.14      8.93 o
  -3  14   2        5.56        4.25     13.15 o
  -2  14   2       46.15       49.56      6.86 o
  -1  14   2       58.80       71.63      7.04 o
   0  14   2      617.72      585.90     13.46 o
   1  14   2       11.68       21.60     13.31 o
   2  14   2      107.76       99.33     19.03 o
   3  14   2        6.17        6.02      9.34 o
  -3  15   2        7.31       15.80      8.66 o
  -2  15   2      318.06      305.31     13.29 o
  -1  15   2      483.30      465.60     12.48 o
   0  15   2       87.99       85.21      6.90 o
   1  15   2       26.50       22.74      7.56 o
   2  15   2       50.37       60.38      9.25 o
   3  15   2       22.61       27.26      9.94 o
  -3  16   2       14.61       21.69      8.06 o
  -2  16   2       37.67       26.57      7.12 o
  -1  16   2      206.70      203.86      6.63 o
   0  16   2       67.90       69.81      6.78 o
   1  16   2        1.43       15.67      9.15 o
   2  16   2       50.45       53.65      6.45 o
   3  16   2       15.40        1.62     10.63 o
  -2  17   2       20.78       18.73      9.08 o
  -1  17   2        3.76        3.84      6.77 o
   0  17   2       89.68       81.50      6.79 o
   1  17   2       10.00        0.39      8.60 o
   2  17   2        0.53        6.10      9.26 o
  -2  18   2        0.75        3.90      9.40 o
  -1  18   2       26.93       34.32      6.62 o
   0  18   2       13.22       15.43      7.05 o
   1  18   2       43.75       40.20      9.56 o
   2  18   2        7.43       11.81     12.86 o
  -2  19   2        0.60       11.80      8.15 o
  -1  19   2        0.19        2.27      6.83 o
   0  19   2        0.00       -4.03      6.70 o
   1  19   2        2.35        1.30     11.34 o
   2  19   2        2.50       -1.96      9.91 o
  -1  20   2        3.06        1.56      7.00 o
   0  20   2        1.06        7.35      6.80 o
   1  20   2       26.45       32.70      8.02 o
  -1  21   2       13.49       16.33      7.77 o
   0  21   2        8.14       13.85      7.39 o
   1  21   2       71.98       80.01      9.64 o
  -4   1   3        1.12        5.49      5.13 o
  -3   1   3       18.11       26.82      5.33 o
  -2   1   3     1134.60     1072.31     18.21 o
  -1   1   3      656.88      638.50     20.38 o
   0   1   3     1687.37     1770.16     17.98 o
   1   1   3      973.53      928.32     22.35 o
   2   1   3        0.33       -0.75      7.28 o
   3   1   3        0.97        3.78      6.07 o
   4   1   3        0.02        8.32      6.61 o
  -4   2   3        0.14        3.65      5.69 o
  -3   2   3      103.62       96.18      5.63 o
  -2   2   3      341.12      331.42      5.99 o
  -1   2   3       28.82       25.28      8.02 o
   0   2   3       51.91       50.59     10.96 o
   1   2   3       60.87       55.70      7.57 o
   2   2   3      178.93      167.47      6.94 o
   3   2   3        2.07        9.21      5.70 o
   4   2   3        1.65       -0.47      6.58 o
  -4   3   3        0.75        5.51      5.69 o
  -3   3   3        8.76        8.57      4.99 o
  -2   3   3       33.32       36.19      6.70 o
  -1   3   3       78.86       87.89      6.50 o
   0   3   3      249.73      240.22     11.91 o
   1   3   3       92.43       87.81      7.98 o
   2   3   3        4.19        1.70      5.71 o
   3   3   3       14.01       21.49      6.55 o
   4   3   3        0.86       11.11      6.04 o
  -4   4   3        4.17        2.49      5.67 o
  -3   4   3        0.30        1.64      7.74 o
  -2   4   3        4.81        7.04      5.74 o
  -1   4   3       62.73       63.27      7.97 o
   0   4   3      151.32      144.77     10.81 o
   1   4   3      238.17      216.98      9.24 o
   2   4   3       75.61       76.36      7.75 o
   3   4   3       12.92       17.07      5.77 o
   4   4   3        0.61        4.51      6.83 o
  -4   5   3        3.17        1.58      5.64 o
  -3   5   3       14.39       16.97      5.38 o
  -2   5   3       94.85       95.18      6.93 o
  -1   5   3        3.56        4.87      6.53 o
   0   5   3     2197.01     2170.13     68.45 o
   1   5   3      419.36      391.73      9.42 o
   2   5   3       10.09       14.91      6.81 o
   3   5   3        0.11       -1.17      5.54 o
   4   5   3       14.35       19.36      6.73 o
  -4   6   3        0.00       16.01      6.33 o
  -3   6   3       37.34       33.02      5.94 o
  -2   6   3        2.89       -0.04      5.32 o
  -1   6   3      237.78      213.30      7.45 o
   0   6   3     3387.52     3463.50     76.96 o
   1   6   3       59.43       56.39      7.49 o
   2   6   3        4.11       11.78      6.58 o
   3   6   3       32.23       37.33      5.59 o
   4   6   3       35.73       35.68      6.24 o
  -4   7   3       48.96       43.40      6.60 o
  -3   7   3        0.19        4.48      5.30 o
  -2   7   3        0.20        8.11      5.45 o
  -1   7   3      242.63      264.25      9.82 o
   0   7   3     2279.16     2498.57     79.24 o
   1   7   3      459.01      468.18     12.08 o
   2   7   3        9.29       18.31      7.57 o
   3   7   3      249.95      274.87      7.86 o
   4   7   3      127.88      128.70      9.16 o
  -4   8   3        4.18       10.46      6.06 o
  -3   8   3       97.61       97.81      6.34 o
  -2   8   3        6.05        7.76      6.03 o
  -1   8   3      107.35      114.05      6.13 o
   0   8   3      816.11      931.22     26.07 o
   1   8   3      275.01      282.21      9.40 o
   2   8   3       13.21       29.41     10.19 o
   3   8   3      186.56      213.67      9.43 o
   4   8   3      153.37      148.48      8.15 o
  -4   9   3       16.48        8.89      5.64 o
  -3   9   3        1.74        4.41      4.86 o
  -2   9   3        5.77        9.36      4.87 o
  -1   9   3      238.51      247.82      6.67 o
   0   9   3      128.55      152.72      8.88 o
   1   9   3       74.30       88.03      7.99 o
   2   9   3        6.01       -7.77     13.49 o
   3   9   3       48.90       38.27     14.16 o
   4   9   3       43.80       33.97      7.98 o
  -4  10   3        0.82        5.42      6.73 o
  -3  10   3        2.51       11.40      5.66 o
  -2  10   3       32.03       38.30      5.87 o
  -1  10   3       28.66       28.09      6.65 o
   0  10   3        3.01        2.23      6.05 o
   1  10   3      380.32      335.27     11.56 o
   2  10   3       23.01       32.46      9.55 o
   3  10   3        0.04       -1.27      8.70 o
  -3  11   3        7.08       11.79      6.25 o
  -2  11   3       11.05       15.46      6.77 o
  -1  11   3      114.76      112.27      6.19 o
   0  11   3      249.09      237.60      6.48 o
   1  11   3        9.95       14.36      6.86 o
   2  11   3        5.43       19.77      7.49 o
   3  11   3        0.00       17.21      9.05 o
  -3  12   3       18.60       20.41      6.47 o
  -2  12   3        0.00       -1.93      6.84 o
  -1  12   3       21.70       26.77      7.12 o
   0  12   3       97.27       98.23      6.53 o
   1  12   3       86.58       67.12      7.80 o
   2  12   3       20.62       35.61      9.24 o
   3  12   3       13.47        5.81      6.30 o
  -3  13   3        0.50        1.12      6.35 o
  -2  13   3      173.63      186.82      7.27 o
  -1  13   3       43.43       42.82      6.51 o
   0  13   3       12.79       22.77      5.86 o
   1  13   3      159.95      145.58      7.91 o
   2  13   3        9.28       11.70      9.40 o
   3  13   3        0.00        4.39      7.29 o
  -3  14   3       29.42       21.30      7.55 o
  -2  14   3       37.99       44.29      5.94 o
  -1  14   3      651.02      656.56     12.21 o
   0  14   3      313.19      312.26      7.07 o
   1  14   3        3.30       12.11      9.11 o
   2  14   3      131.13      130.05      7.85 o
   3  14   3        8.24       17.57      7.74 o
  -3  15   3       46.80       44.18      7.86 o
  -2  15   3      152.24      151.80      7.45 o
  -1  15   3       25.70       27.01      6.61 o
   0  15   3       62.13       61.75      6.68 o
   1  15   3        8.00        5.99     16.80 o
   2  15   3       23.68       29.78      9.14 o
   3  15   3       28.23       30.55      7.94 o
  -3  16   3        5.90        5.70      9.61 o
  -2  16   3       95.90       93.12      6.09 o
  -1  16   3       48.90       53.80      5.77 o
   0  16   3        5.69        9.43      6.52 o
   1  16   3       83.01       61.67     18.09 o
   2  16   3        4.32       10.40      9.09 o
  -2  17   3       31.86       42.56     10.42 o
  -1  17   3        8.28       10.49      5.65 o
   0  17   3       30.76       36.07      6.56 o
   1  17   3       39.86       41.13     13.44 o
   2  17   3        0.08       11.04     14.12 o
  -2  18   3        4.99       25.26      9.40 o
  -1  18   3       19.67       18.43      5.97 o
   0  18   3        1.96        1.79      6.67 o
   1  18   3        0.06       19.81      9.50 o
   2  18   3        0.84       -4.78      6.95 o
  -2  19   3        0.48       -0.75     10.17 o
  -1  19   3        0.85        9.34      6.00 o
   0  19   3        0.63        6.98      6.56 o
   1  19   3       54.82       67.10      8.08 o
   2  19   3       19.78       29.92      9.88 o
  -1  20   3        0.06        5.25      7.51 o
   0  20   3        3.99        8.53      7.16 o
   1  20   3       25.48       38.92      7.90 o
   0  21   3        0.70       -0.31      7.27 o
  -4   0   4        0.04        3.16      7.45 o
  -3   0   4      894.27      807.67      9.11 o
  -2   0   4        0.35       12.04     14.11 o
  -1   0   4      329.10      339.70     14.80 o
   0   0   4      932.63      976.45     21.84 o
   1   0   4      125.54      135.06     10.65 o
   2   0   4     1991.12     1930.19     51.56 o
   3   0   4       34.91       43.40     11.12 o
   4   0   4        0.01       10.73      9.32 o
  -4   1   4       23.06       20.31      5.74 o
  -3   1   4       15.70       10.58      4.76 o
  -2   1   4     2492.14     2372.38     55.08 o
  -1   1   4        0.22        0.78      6.63 o
   0   1   4      586.40      642.11     11.74 o
   1   1   4     2014.82     1984.42     76.20 o
   2   1   4        8.05       12.17      6.24 o
   3   1   4        0.23        0.13      6.69 o
   4   1   4       13.65       14.74      5.96 o
  -4   2   4        0.45       -1.05      5.74 o
  -3   2   4      123.53      122.94      9.39 o
  -2   2   4      381.25      362.02      7.16 o
  -1   2   4      113.91      111.36      7.01 o
   0   2   4        0.01        2.78      8.24 o
   1   2   4       56.90       54.33      6.85 o
   2   2   4        1.66       -0.27      7.42 o
   3   2   4       12.74       10.16      5.98 o
   4   2   4        0.15        9.13      6.85 o
  -4   3   4        5.25       14.34      5.76 o
  -3   3   4        5.83       -0.93      7.04 o
  -2   3   4      108.53       99.60      6.01 o
  -1   3   4      145.94      152.14      6.39 o
   0   3   4        5.94       13.75      9.84 o
   1   3   4      187.38      177.72      8.58 o
   2   3   4       19.55       22.87      6.18 o
   3   3   4       28.76       48.55      6.79 o
   4   3   4        3.18        5.06      6.85 o
  -4   4   4        0.11       13.64      6.32 o
  -3   4   4        0.04       -3.00      6.21 o
  -2   4   4        3.77       12.04      6.45 o
  -1   4   4       11.45       14.33      6.58 o
   0   4   4     1263.58     1379.43     11.59 o
   1   4   4      544.60      513.89     17.87 o
   2   4   4       62.48       63.21      7.58 o
   3   4   4       11.68       13.67      6.71 o
   4   4   4        0.11        6.96      5.63 o
  -4   5   4        0.14        4.55      6.57 o
  -3   5   4        6.23        5.82      9.01 o
  -2   5   4       20.41       24.76      5.23 o
  -1   5   4       51.92       46.89      6.60 o
   0   5   4       17.89       23.95      7.83 o
   1   5   4      425.49      398.45      9.11 o
   2   5   4       28.29       31.78      8.13 o
   3   5   4       41.95       44.89      6.03 o
   4   5   4       14.14       24.52      7.14 o
  -4   6   4       13.64       12.11      5.80 o
  -3   6   4        6.89        7.51      5.80 o
  -2   6   4        0.08       -0.68      5.93 o
  -1   6   4      294.39      300.88      9.67 o
   0   6   4      118.55      115.19      7.76 o
   1   6   4      155.90      141.08      8.76 o
   2   6   4       79.26       73.72      7.78 o
   3   6   4        0.35       -1.92      6.24 o
   4   6   4       42.77       43.18      7.02 o
  -4   7   4        4.51       16.63      6.67 o
  -3   7   4       26.71       23.07      5.99 o
  -2   7   4       51.85       54.87      4.86 o
  -1   7   4        8.77        8.79      5.50 o
   0   7   4      206.67      233.58     14.34 o
   1   7   4       19.75       22.85      7.21 o
   2   7   4       21.07       21.59      6.56 o
   3   7   4      195.45      204.02     11.59 o
   4   7   4        2.69        2.23      7.21 o
  -4   8   4        0.01        6.52      8.09 o
  -3   8   4        0.53       10.95      6.09 o
  -2   8   4       36.85       45.70      5.56 o
  -1   8   4        4.96        6.34      5.50 o
   0   8   4        4.63        8.80      5.70 o
   1   8   4       32.19       37.82      7.08 o
   2   8   4       43.68       38.25      6.61 o
   3   8   4       55.66       70.61      6.57 o
   4   8   4        9.69        9.01      7.96 o
  -4   9   4        1.16        0.98      7.27 o
  -3   9   4        0.04       -1.62      4.76 o
  -2   9   4        6.05       12.92      6.07 o
  -1   9   4      694.14      656.87     10.91 o
   0   9   4       39.39       37.72      6.12 o
   1   9   4        2.28        7.45      6.26 o
   2   9   4      178.71      174.07     10.74 o
   3   9   4       43.22       54.57      8.91 o
  -3  10   4        8.10       18.11      5.90 o
  -2  10   4        6.36       12.21      5.39 o
  -1  10   4      262.68      275.26      7.25 o
   0  10   4       51.79       50.21      6.27 o
   1  10   4      105.83      109.78      7.75 o
   2  10   4        2.48       14.50     16.03 o
   3  10   4        0.01        1.63      7.33 o
  -3  11   4        8.05       12.25      6.83 o
  -2  11   4        0.19        2.86      6.99 o
  -1  11   4      110.44      101.78      7.16 o
   0  11   4       67.38       69.55      6.17 o
   1  11   4       25.27       22.90      8.20 o
   2  11   4       29.98       46.30      7.87 o
   3  11   4        1.33        3.44      7.71 o
  -3  12   4        0.49        7.24      6.94 o
  -2  12   4       60.44       66.00      5.99 o
  -1  12   4        0.42        2.33      5.65 o
   0  12   4        0.00       -2.62      6.38 o
   1  12   4        2.16       12.13      7.03 o
   2  12   4       32.77       34.93      7.34 o
   3  12   4        3.28        1.03      9.11 o
  -3  13   4       23.48       23.26      7.28 o
  -2  13   4       75.45       78.41      6.39 o
  -1  13   4       82.12       76.95      5.93 o
   0  13   4        1.44        3.22      5.99 o
   1  13   4        9.38        5.51      6.82 o
   2  13   4       14.40       18.97     14.26 o
   3  13   4       11.03       22.37      9.38 o
  -3  14   4       53.24       52.63      6.78 o
  -2  14   4      141.27      141.34      6.15 o
  -1  14   4      184.19      179.34      5.82 o
   0  14   4       31.24       34.45      9.12 o
   1  14   4        4.03       -5.33      6.77 o
   2  14   4       34.61       37.46      7.49 o
   3  14   4        6.79       21.14      7.69 o
  -3  15   4       10.03        9.23      7.10 o
  -2  15   4      208.49      210.82      8.27 o
  -1  15   4       21.07       23.62      6.45 o
   0  15   4       20.20       15.77      6.53 o
   1  15   4      257.18      222.45      9.11 o
   2  15   4        5.35        6.83      9.05 o
   3  15   4        8.92        7.39     13.03 o
  -2  16   4        9.25        6.39      6.07 o
  -1  16   4        1.63        5.60      6.28 o
   0  16   4       14.29       13.34      6.42 o
   1  16   4       13.08       11.21      9.45 o
   2  16   4       27.93       28.63     12.24 o
  -2  17   4        1.48       -3.41      6.13 o
  -1  17   4       14.76       14.27      6.46 o
   0  17   4        0.65       10.79      5.63 o
   1  17   4        3.85       17.57      7.84 o
   2  17   4        1.10       11.61      8.09 o
  -2  18   4        0.69       -0.44      6.63 o
  -1  18   4       25.83       19.56      7.70 o
   0  18   4       17.72       17.25      6.94 o
   1  18   4        3.56        7.84      8.02 o
   2  18   4        0.19        2.64     13.84 o
  -1  19   4        2.41        7.24      6.67 o
   0  19   4        0.05        7.54      6.71 o
   1  19   4        7.79       14.45     10.01 o
  -1  20   4        1.24        8.24      7.15 o
   0  20   4       77.05       95.53      7.41 o
   1  20   4        4.87       12.11      8.17 o
   0  21   4       44.03       49.29      7.53 o
  -4   1   5        4.73       -0.53      5.88 o
  -3   1   5      209.87      198.54     10.03 o
  -2   1   5      139.62      130.17      6.32 o
  -1   1   5      122.34      112.61      6.84 o
   0   1   5     1360.46     1453.66     11.22 o
   1   1   5       62.77       65.14      7.70 o
   2   1   5       19.64       27.04      6.22 o
   3   1   5        3.21       10.27      6.17 o
   4   1   5        1.76        7.81      6.10 o
  -4   2   5       40.15       32.95      6.41 o
  -3   2   5       18.63       20.50      5.95 o
  -2   2   5       21.92       32.12      6.82 o
  -1   2   5      313.81      295.10      7.91 o
   0   2   5      286.22      337.89      9.94 o
   1   2   5      807.99      800.47     25.69 o
   2   2   5      228.06      213.06      6.24 o
   3   2   5       13.73       18.99      6.56 o
   4   2   5       13.58       23.23      6.93 o
  -4   3   5        3.11       14.95      6.63 o
  -3   3   5       40.94       42.83      6.12 o
  -2   3   5        0.38        4.54      5.70 o
  -1   3   5      204.62      202.76      8.25 o
   0   3   5      211.57      229.95      7.70 o
   1   3   5       30.19       25.85      6.46 o
   2   3   5       93.64       94.02      7.04 o
   3   3   5       10.97       20.39      6.85 o
   4   3   5        0.15        0.78      5.78 o
  -4   4   5        2.76        4.37      6.25 o
  -3   4   5        0.00        4.49      6.92 o
  -2   4   5        7.26       11.95      4.98 o
  -1   4   5      335.80      322.76      8.28 o
   0   4   5        0.57        8.35      7.34 o
   1   4   5      288.85      259.87      7.26 o
   2   4   5       49.40       49.10      6.78 o
   3   4   5       16.30       21.62      6.57 o
   4   4   5        1.59       13.83      6.50 o
  -4   5   5        9.28        8.18      7.70 o
  -3   5   5       14.09       18.28      5.95 o
  -2   5   5        7.40        5.55      4.56 o
  -1   5   5     1081.15     1073.94     10.76 o
   0   5   5       36.80       49.56      5.67 o
   1   5   5        9.75       10.03      7.30 o
   2   5   5       63.65       60.61      6.60 o
   3   5   5       30.18       34.74      6.03 o
   4   5   5       15.08       18.61      6.16 o
  -4   6   5        0.91       -2.00      7.68 o
  -3   6   5        5.22       15.68      5.36 o
  -2   6   5       81.73       80.05      4.84 o
  -1   6   5      738.89      756.12     10.24 o
   0   6   5       69.11       67.81      6.16 o
   1   6   5        0.00        9.40      7.59 o
   2   6   5      162.93      168.64      7.05 o
   3   6   5       91.12       88.86      6.12 o
   4   6   5       45.85       44.83      6.51 o
  -4   7   5        4.86       15.68      6.63 o
  -3   7   5        0.05        7.85      6.60 o
  -2   7   5       35.84       31.84      5.59 o
  -1   7   5       73.10       76.63      5.80 o
   0   7   5      466.71      475.64     15.83 o
   1   7   5       59.20       56.31      6.98 o
   2   7   5        0.06       -2.23      6.85 o
   3   7   5      699.77      741.12     24.41 o
   4   7   5        0.53        2.28      6.10 o
  -4   8   5        5.55        6.32      5.65 o
  -3   8   5        0.01        3.75      6.96 o
  -2   8   5        6.12       16.99      6.91 o
  -1   8   5      565.47      589.10      6.90 o
   0   8   5       23.93       27.39      7.15 o
   1   8   5       15.24       19.83      6.68 o
   2   8   5     1180.60     1085.03     51.87 o
   3   8   5        7.19       20.74      6.36 o
  -3   9   5        5.12        5.13      5.45 o
  -2   9   5      150.66      145.71      6.33 o
  -1   9   5        0.42        4.71      5.57 o
   0   9   5       11.94        8.56      7.14 o
   1   9   5        0.42        8.27      6.94 o
   2   9   5        1.64        6.03      6.02 o
   3   9   5      141.78      130.84      8.73 o
  -3  10   5        7.22       10.47      5.57 o
  -2  10   5        0.01        4.11      4.96 o
  -1  10   5        9.11        7.77      6.37 o
   0  10   5      134.15      141.96     14.57 o
   1  10   5       30.52       24.99      5.76 o
   2  10   5        9.96       30.35      9.44 o
   3  10   5       16.62       31.26      9.41 o
  -3  11   5        0.02        8.26      5.62 o
  -2  11   5        2.21        5.82      6.21 o
  -1  11   5        5.58        2.29      5.78 o
   0  11   5        6.33       23.82      6.96 o
   1  11   5       47.91       61.54      7.02 o
   2  11   5       20.12       33.90      7.47 o
   3  11   5       23.41       36.39      7.64 o
  -3  12   5       24.31       33.35      5.45 o
  -2  12   5        9.20        6.10      5.61 o
  -1  12   5       15.93       15.79      6.24 o
   0  12   5        6.19        0.34      7.87 o
   1  12   5       20.58       21.68      7.45 o
   2  12   5       11.13        4.12     19.11 o
   3  12   5        0.97       -0.69      9.22 o
  -3  13   5       17.41       13.48      5.60 o
  -2  13   5       82.70       75.36      6.60 o
  -1  13   5       31.49       34.76      5.68 o
   0  13   5      282.61      253.14     11.40 o
   1  13   5        0.46        7.23      6.59 o
   2  13   5        0.05        5.01      7.43 o
   3  13   5        2.08       17.64      9.36 o
  -3  14   5       62.27       58.80      5.93 o
  -2  14   5      106.02      101.93      5.98 o
  -1  14   5       89.21       90.00      5.45 o
   0  14   5       57.99       48.42      8.15 o
   1  14   5       95.56       87.83      6.21 o
   2  14   5        0.29        1.86      9.97 o
   3  14   5        1.61       13.03      9.71 o
  -3  15   5        2.33        4.60      5.95 o
  -2  15   5       20.17       17.44      6.35 o
  -1  15   5       40.99       43.54      5.75 o
   0  15   5        4.97        3.71      7.11 o
   1  15   5      136.21      120.09      8.32 o
   2  15   5       84.53       89.39     24.61 o
  -2  16   5        1.14        7.53      7.16 o
  -1  16   5       82.85       80.61      6.67 o
   0  16   5        5.99       -1.03      6.55 o
   1  16   5        2.60        4.40      8.10 o
   2  16   5        2.55        7.00      9.39 o
  -2  17   5        3.71       -1.31      6.59 o
  -1  17   5        0.08       -2.94      5.95 o
   0  17   5       81.33       74.76      9.85 o
   1  17   5        0.11       11.19      7.15 o
   2  17   5        1.23       13.66      9.91 o
  -2  18   5        3.20       -3.08      6.16 o
  -1  18   5        0.22        3.09      6.70 o
   0  18   5        0.83        2.44      6.68 o
   1  18   5        5.41       10.71      9.84 o
   2  18   5        0.60        5.25      7.88 o
  -1  19   5        0.29        0.76      6.93 o
   0  19   5      114.60      127.16      7.50 o
   1  19   5       20.14       27.74     17.66 o
  -1  20   5        1.41        1.36      7.27 o
   0  20   5       12.64       17.05      8.38 o
  -4   0   6       67.83       56.06      9.46 o
  -3   0   6      179.78      184.92     12.22 o
  -2   0   6        1.20       -2.45     11.36 o
  -1   0   6      712.58      693.05      9.71 o
   0   0   6     1546.72     1670.17     29.88 o
   1   0   6      843.70      856.50     82.40 o
   2   0   6       99.04       92.14      8.84 o
   3   0   6       19.99       11.38      7.67 o
   4   0   6       58.05       68.24     10.11 o
  -4   1   6       75.43       54.49      7.65 o
  -3   1   6       51.33       45.51      6.02 o
  -2   1   6        3.04        2.66      6.54 o
  -1   1   6        5.41        4.20      5.23 o
   0   1   6      434.46      473.35      8.85 o
   1   1   6      367.65      406.26     17.28 o
   2   1   6        1.86        2.89      6.47 o
   3   1   6       17.73       18.56      6.00 o
   4   1   6        3.37        9.84      6.28 o
  -4   2   6        2.69        5.44      6.39 o
  -3   2   6      145.54      133.17      8.08 o
  -2   2   6       15.79       18.31      6.82 o
  -1   2   6       12.60       12.40      6.25 o
   0   2   6       89.21      113.69      6.89 o
   1   2   6        1.56        7.20      6.68 o
   2   2   6       45.35       42.40      7.44 o
   3   2   6        8.86       15.20      6.03 o
   4   2   6        7.93        7.84      6.27 o
  -4   3   6       18.36       19.19      5.76 o
  -3   3   6       21.97       27.77      6.09 o
  -2   3   6        4.08        3.56      6.39 o
  -1   3   6      147.66      145.74     12.41 o
   0   3   6        3.75        9.62      8.31 o
   1   3   6        0.03        1.12      7.33 o
   2   3   6       15.47       23.60      6.69 o
   3   3   6        5.40       14.92      6.57 o
   4   3   6        4.53        6.13      5.89 o
  -4   4   6        2.41        5.05      7.48 o
  -3   4   6        2.15        8.73      5.91 o
  -2   4   6        2.17        1.05      5.65 o
  -1   4   6      318.70      306.35      9.81 o
   0   4   6      165.61      176.67      8.64 o
   1   4   6       81.19       79.83      5.79 o
   2   4   6        5.66       11.02      6.46 o
   3   4   6       28.40       44.38      6.74 o
   4   4   6       12.35       20.84      7.08 o
  -4   5   6        0.07        6.36      5.93 o
  -3   5   6        5.42        6.91      5.25 o
  -2   5   6       69.87       71.65      5.28 o
  -1   5   6        3.06        3.26      6.33 o
   0   5   6       72.80       72.90      6.91 o
   1   5   6       61.41       52.58      8.97 o
   2   5   6      135.30      133.72      6.70 o
   3   5   6       32.40       32.40      5.74 o
   4   5   6        0.74        2.08      6.27 o
  -4   6   6        0.10        5.67      6.03 o
  -3   6   6        3.72        6.92      6.51 o
  -2   6   6      107.45      110.65      5.00 o
  -1   6   6        3.23       -1.21      9.64 o
   0   6   6      121.36      116.71      6.34 o
   1   6   6      468.99      423.64     19.80 o
   2   6   6      105.74      101.27      7.19 o
   3   6   6       29.52       24.11      6.53 o
  -4   7   6        1.05        5.11      6.45 o
  -3   7   6        3.31        6.96      6.03 o
  -2   7   6        8.88       16.11      5.43 o
  -1   7   6       33.94       28.93      6.74 o
   0   7   6       45.46       48.36      5.95 o
   1   7   6       39.79       39.97      7.77 o
   2   7   6      178.81      175.57     11.28 o
   3   7   6        1.21        9.06      5.92 o
  -3   8   6        0.00       -3.18      4.90 o
  -2   8   6       43.86       48.76      4.88 o
  -1   8   6       36.47       31.81      7.36 o
   0   8   6       23.16       23.81      7.06 o
   1   8   6      490.11      468.82      8.59 o
   2   8   6      167.63      159.41      6.69 o
   3   8   6       22.45       27.23      6.39 o
  -3   9   6        5.21        9.94      4.95 o
  -2   9   6        3.80       12.31      5.87 o
  -1   9   6        8.09       18.25      6.19 o
   0   9   6      174.17      181.67      8.33 o
   1   9   6       19.15       17.41      5.73 o
   2   9   6      341.63      340.43      8.12 o
   3   9   6       30.11       19.29      8.54 o
  -3  10   6        5.51        6.91      5.70 o
  -2  10   6       92.06       93.76      7.57 o
  -1  10   6        4.63        7.14      5.52 o
   0  10   6       67.63       68.16      7.05 o
   1  10   6       60.15       63.67      6.84 o
   2  10   6       22.15       25.16      6.20 o
   3  10   6        0.48        3.93     11.83 o
  -3  11   6        9.02       20.16      5.34 o
  -2  11   6       31.31       39.04      6.21 o
  -1  11   6        0.61       -1.99      6.24 o
   0  11   6       39.11       39.03      7.94 o
   1  11   6       43.01       37.70      7.27 o
   2  11   6        1.34        9.87      8.00 o
   3  11   6        1.45       11.11      9.67 o
  -3  12   6       28.53       27.05      6.02 o
  -2  12   6        1.53       -0.56      5.56 o
  -1  12   6        3.27        4.31      6.29 o
   0  12   6        1.82       -2.13      6.74 o
   1  12   6       89.20       95.91      6.64 o
   2  12   6        2.86       -6.19      6.78 o
   3  12   6        2.09        8.70      9.51 o
  -3  13   6        7.68       10.35      6.15 o
  -2  13   6       64.72       64.04      5.74 o
  -1  13   6       10.68       14.59      5.53 o
   0  13   6       24.08       34.19      6.63 o
   1  13   6      181.37      154.04      7.56 o
   2  13   6       19.38       14.71      8.12 o
   3  13   6        0.01        6.27      9.95 o
  -3  14   6       79.59       75.56      6.56 o
  -2  14   6        0.29        6.40      6.26 o
  -1  14   6       27.37       22.47      6.46 o
   0  14   6       36.06       28.03      6.92 o
   1  14   6       11.37       19.39      6.59 o
   2  14   6       35.72       46.71      9.65 o
  -2  15   6        0.34        6.33      5.79 o
  -1  15   6        1.57       -0.81      5.61 o
   0  15   6       94.27       86.75      6.97 o
   1  15   6       43.15       34.51      6.61 o
   2  15   6        0.58       13.31      7.89 o
  -2  16   6        7.71       10.78      5.81 o
  -1  16   6       37.21       31.39      6.56 o
   0  16   6       14.61       12.62      6.76 o
   1  16   6        6.15        8.88      6.97 o
   2  16   6        1.24      -13.71      8.24 o
  -2  17   6        1.02        3.16      6.78 o
  -1  17   6        2.85       10.30      6.85 o
   0  17   6       16.95       19.53      6.77 o
   1  17   6        5.95       10.35      8.20 o
   2  17   6       18.55       19.38     15.91 o
  -1  18   6        4.41        0.82      6.65 o
   0  18   6       14.18       29.63      8.01 o
   1  18   6        0.01        5.43      7.57 o
  -1  19   6        6.77        7.57      7.00 o
   0  19   6        1.13        4.83      8.00 o
   1  19   6        0.41        6.31      9.77 o
   0  20   6        0.84       -1.09      8.36 o
  -4   1   7        9.40       13.61      6.83 o
  -3   1   7        4.82        6.84      5.84 o
  -2   1   7       10.89       15.81      6.55 o
  -1   1   7       91.47       86.98      7.39 o
   0   1   7      358.70      380.26      7.99 o
   1   1   7      322.11      305.53     13.33 o
   2   1   7        7.03       14.57      6.50 o
   3   1   7        1.03        4.60      6.22 o
  -4   2   7       30.30       19.45      7.65 o
  -3   2   7       16.54       20.16     10.49 o
  -2   2   7       92.54       93.10      6.93 o
  -1   2   7      310.56      301.49      8.16 o
   0   2   7      451.74      470.27      8.34 o
   1   2   7      441.45      420.21      9.30 o
   2   2   7       50.35       49.56      6.67 o
   3   2   7       97.76       93.98      5.87 o
  -4   3   7        1.37       13.99     10.22 o
  -3   3   7        2.57        1.65      7.06 o
  -2   3   7        8.96       19.24      6.94 o
  -1   3   7       62.38       62.55      7.47 o
   0   3   7        0.06       -1.85      6.96 o
   1   3   7       31.17       30.13      7.41 o
   2   3   7       24.30       27.31      6.51 o
   3   3   7       12.05        7.41      5.41 o
  -4   4   7        1.99        7.06      9.01 o
  -3   4   7        0.01        6.04      5.43 o
  -2   4   7       65.14       62.38      6.07 o
  -1   4   7       51.47       52.33      9.04 o
   0   4   7       23.91       25.88      7.12 o
   1   4   7       68.48       63.88      7.37 o
   2   4   7        0.18        3.80      6.91 o
   3   4   7        0.46        4.69      5.98 o
  -4   5   7        0.11        4.15      6.93 o
  -3   5   7        5.69        2.52      4.64 o
  -2   5   7      138.15      135.35      5.78 o
  -1   5   7       26.93       24.73      9.06 o
   0   5   7       78.75       80.55      5.81 o
   1   5   7      125.46       93.87     11.10 o
   2   5   7       31.40       54.00     14.24 o
   3   5   7       59.30       56.23      5.65 o
  -3   6   7       17.78       14.99      5.31 o
  -2   6   7        0.03        4.02      5.29 o
  -1   6   7       66.76       77.78      7.46 o
   0   6   7       27.77       32.34      5.73 o
   1   6   7        5.17       13.38      8.60 o
   2   6   7     1077.83     1084.20     27.82 o
   3   6   7       27.03       26.80      6.75 o
  -3   7   7        1.12        6.02      6.94 o
  -2   7   7      155.37      151.45      5.43 o
  -1   7   7        0.76        2.59     18.27 o
   0   7   7       61.92       66.84      6.72 o
   1   7   7      647.69      650.31     33.32 o
   2   7   7      260.45      264.81     15.07 o
   3   7   7       15.38       20.61      7.05 o
  -3   8   7       25.10       23.23      6.72 o
  -2   8   7       14.17       15.12      5.51 o
  -1   8   7       26.74       29.73      7.31 o
   0   8   7        4.32        7.18      5.87 o
   1   8   7      740.83      688.15     16.77 o
   2   8   7      214.47      191.49      6.97 o
   3   8   7        2.62        7.83      6.57 o
  -3   9   7       13.08        8.56      5.05 o
  -2   9   7       13.37       18.34      4.54 o
  -1   9   7       17.55       26.19      9.01 o
   0   9   7       10.88        4.33      5.53 o
   1   9   7      347.18      332.39      7.27 o
   2   9   7       46.59       45.63      7.87 o
   3   9   7        8.61       15.41      6.29 o
  -3  10   7        8.00       12.39      5.24 o
  -2  10   7        0.03       -2.37      4.84 o
  -1  10   7        0.24        8.82      6.45 o
   0  10   7      173.69      163.79     10.86 o
   1  10   7       36.84       30.65      7.03 o
   2  10   7        4.19       10.97      6.38 o
   3  10   7        6.35        5.35      6.16 o
  -3  11   7        1.56        3.99      6.97 o
  -2  11   7        0.37       13.25      5.59 o
  -1  11   7        0.01        3.58      5.46 o
   0  11   7       29.21       29.72      7.55 o
   1  11   7       12.75       22.97      6.57 o
   2  11   7       51.38       59.83      7.41 o
   3  11   7        3.27        9.72      6.78 o
  -3  12   7        5.46       10.76      6.12 o
  -2  12   7        8.84        7.96      5.64 o
  -1  12   7        8.00        9.74      6.83 o
   0  12   7        8.38       21.59      9.79 o
   1  12   7        4.82        2.03      5.60 o
   2  12   7        0.35        4.45      8.01 o
   3  12   7        0.08        6.75      7.26 o
  -3  13   7       23.25       19.48      5.64 o
  -2  13   7       27.38       29.99      5.60 o
  -1  13   7       20.14       14.27      5.84 o
   0  13   7       15.75       19.78      6.55 o
   1  13   7        0.01       -1.44      6.11 o
   2  13   7        0.15       11.00      7.41 o
  -2  14   7        0.75       10.94      5.75 o
  -1  14   7       89.33       88.68     13.65 o
   0  14   7        1.45        8.22      7.46 o
   1  14   7       18.05        7.07      7.55 o
   2  14   7       26.92       22.02      7.97 o
  -2  15   7        2.60        7.65      5.30 o
  -1  15   7        9.79       13.30      6.57 o
   0  15   7       75.39       71.83      6.33 o
   1  15   7       30.24       25.32      6.27 o
   2  15   7        7.90       17.01      9.95 o
  -2  16   7       32.63       33.92      6.34 o
  -1  16   7        6.64        9.33      6.86 o
   0  16   7       15.42       11.80      6.90 o
   1  16   7        5.98       -0.85      6.59 o
   2  16   7       24.35       21.06      7.09 o
  -2  17   7        5.06        5.59      8.27 o
  -1  17   7       30.30       18.56      6.99 o
   0  17   7        0.07       10.86      7.74 o
   1  17   7       11.53       14.39      7.84 o
  -1  18   7        2.81        9.70      7.00 o
   0  18   7        6.04       19.06      7.25 o
   1  18   7        1.64       10.80      7.19 o
   0  19   7        2.10       -0.60      7.05 o
  -3   0   8        0.00        5.11      7.79 o
  -2   0   8       64.05       70.43      8.35 o
  -1   0   8      398.82      400.72     16.34 o
   0   0   8        0.03        2.02     10.58 o
   1   0   8      191.95      166.74     17.70 o
   2   0   8       45.23       33.51      8.42 o
   3   0   8       29.39       23.81      9.48 o
  -3   1   8        0.00        5.83      8.33 o
  -2   1   8       84.53       78.69      6.05 o
  -1   1   8        7.11       13.79      7.04 o
   0   1   8      104.07      114.54      7.27 o
   1   1   8        0.88        3.26      5.20 o
   2   1   8        0.11       -3.44      5.22 o
   3   1   8       64.64       69.63      8.85 o
  -3   2   8        3.07        7.20      6.06 o
  -2   2   8       18.64       22.24      6.75 o
  -1   2   8      107.16      118.77     10.81 o
   0   2   8       55.78       61.13      7.13 o
   1   2   8       71.12       64.64      6.40 o
   2   2   8       24.10       22.56      5.69 o
   3   2   8        0.04        5.87      6.09 o
  -3   3   8        2.73        6.60      8.21 o
  -2   3   8       59.14       53.56      5.94 o
  -1   3   8       10.84       18.78      7.27 o
   0   3   8       16.76       25.33      8.27 o
   1   3   8        9.46       11.06      6.54 o
   2   3   8        8.63       11.70      5.50 o
   3   3   8        5.29       14.65      6.70 o
  -3   4   8        7.66        9.46      6.40 o
  -2   4   8       14.69       17.00      5.23 o
  -1   4   8       18.57       19.12      7.19 o
   0   4   8        2.45       -5.44      6.97 o
   1   4   8       23.13       37.03      8.24 o
   2   4   8       67.74       60.09      6.35 o
   3   4   8       25.60       21.93      5.47 o
  -3   5   8       38.67       37.11      6.34 o
  -2   5   8        3.03       12.61      6.03 o
  -1   5   8        7.09       18.22     13.35 o
   0   5   8      545.52      566.85      7.31 o
   1   5   8       44.10       50.50      7.28 o
   2   5   8        7.93       14.76      6.96 o
   3   5   8        1.03        7.28      6.11 o
  -3   6   8        0.01        6.43      7.51 o
  -2   6   8        7.30        4.40      5.16 o
  -1   6   8        0.75       13.50     11.72 o
   0   6   8      124.79      123.42      5.39 o
   1   6   8      488.19      456.19     16.02 o
   2   6   8       23.61       30.06      6.34 o
   3   6   8       25.80       35.86      6.39 o
  -3   7   8        2.77       11.75      6.37 o
  -2   7   8        0.07        4.04      6.35 o
  -1   7   8        6.40       11.21      7.38 o
   0   7   8       60.00       62.87      5.56 o
   1   7   8       17.02       25.89      8.16 o
   2   7   8        3.94       10.46      7.79 o
   3   7   8        5.84       -2.68      6.10 o
  -3   8   8        2.41        1.39      5.08 o
  -2   8   8        0.89        7.17      5.55 o
  -1   8   8        8.34       20.61      7.65 o
   0   8   8      302.12      317.71     12.43 o
   1   8   8        7.40        7.91      7.81 o
   2   8   8        3.67       10.11      6.14 o
   3   8   8       25.91       42.77     10.11 o
  -3   9   8       13.52       17.74      6.34 o
  -2   9   8        6.62       21.14      6.07 o
  -1   9   8      107.54      101.38      7.36 o
   0   9   8      227.24      238.58      6.37 o
   1   9   8      486.75      455.41     24.34 o
   2   9   8      123.02      139.53      8.71 o
   3   9   8        0.24        0.81      8.57 o
  -3  10   8        2.82        4.62      6.75 o
  -2  10   8        0.06        3.07      5.60 o
  -1  10   8        0.01       -1.75     18.04 o
   0  10   8       13.26       23.29      5.86 o
   1  10   8      162.78      163.74      7.09 o
   2  10   8       13.65        9.44      6.10 o
   3  10   8       13.13        4.47      7.90 o
  -3  11   8        5.24       10.00      5.94 o
  -2  11   8        0.34       -3.05      6.34 o
  -1  11   8        0.67       11.01      6.37 o
   0  11   8       13.50       13.07      6.44 o
   1  11   8       22.26       23.25      7.09 o
   2  11   8       12.01       19.38      6.44 o
   3  11   8        0.66        0.33      9.04 o
  -3  12   8        0.92       -3.19      7.26 o
  -2  12   8        9.19       15.70      7.40 o
  -1  12   8        5.01        5.79      6.30 o
   0  12   8        5.76       13.14      6.05 o
   1  12   8       13.96       20.60      6.59 o
   2  12   8        0.57       -1.97      5.77 o
  -2  13   8        9.97       11.64      5.52 o
  -1  13   8       59.44       51.92      7.73 o
   0  13   8      140.67      147.28      6.58 o
   1  13   8        5.72        5.00      8.87 o
   2  13   8       11.41       16.81      7.17 o
  -2  14   8        2.52        0.12      5.49 o
  -1  14   8       13.03        4.68      7.50 o
   0  14   8      120.44      127.82      6.81 o
   1  14   8       20.90       19.66      7.11 o
   2  14   8        5.57        6.93     26.33 o
  -2  15   8        7.51        7.33      6.19 o
  -1  15   8        1.44       18.30      7.59 o
   0  15   8        0.04        4.03      5.96 o
   1  15   8        8.24        4.94      6.79 o
   2  15   8        2.21        5.71     17.32 o
  -2  16   8        9.07        8.38      5.82 o
  -1  16   8       26.16       21.36      7.96 o
   0  16   8        1.58        8.23      6.85 o
   1  16   8       13.94       21.95      5.98 o
  -1  17   8        0.01       10.21      8.02 o
   0  17   8        1.39        8.73      6.12 o
   1  17   8       28.47       31.04      8.35 o
   0  18   8        1.40        2.47      7.41 o
  -3   1   9       13.29       16.20     12.74 o
  -2   1   9        0.06        7.69      5.99 o
  -1   1   9      108.57      109.63      7.02 o
   0   1   9      295.04      317.11     15.64 o
   1   1   9        4.28       14.06      5.88 o
   2   1   9       22.73       18.11      5.68 o
   3   1   9        0.50        4.52      6.91 o
  -3   2   9        3.07        0.36      5.05 o
  -2   2   9       52.27       55.15      6.35 o
  -1   2   9       23.84       22.02      5.09 o
   0   2   9       74.67       83.14     12.30 o
   1   2   9      123.29       99.66      6.62 o
   2   2   9      140.91      141.72      6.81 o
   3   2   9        1.10        7.20      6.84 o
  -3   3   9        0.65        2.10      6.29 o
  -2   3   9       13.79       10.14      5.22 o
  -1   3   9       28.76       39.80      8.78 o
   0   3   9        0.26        7.67      5.92 o
   1   3   9        2.34       19.58      6.29 o
   2   3   9      142.89      133.61      5.88 o
   3   3   9        0.03        9.51      8.17 o
  -3   4   9       19.20       17.57      7.16 o
  -2   4   9        0.13       -0.65      5.12 o
  -1   4   9        0.72        3.87      5.02 o
   0   4   9      101.00      102.88      5.76 o
   1   4   9       31.11       30.07      7.38 o
   2   4   9        4.46       10.66      6.71 o
   3   4   9        1.16        3.49      6.84 o
  -3   5   9        2.93       11.19      6.44 o
  -2   5   9        2.89       13.44      6.72 o
  -1   5   9        3.23        8.65      5.10 o
   0   5   9       14.59        5.00      6.58 o
   1   5   9      290.58      271.88      7.89 o
   2   5   9      101.99       90.01      5.45 o
   3   5   9       18.19       36.00      8.24 o
  -3   6   9       16.34       15.93      7.54 o
  -2   6   9        5.50        8.12      5.98 o
  -1   6   9       58.58       54.01      5.90 o
   0   6   9      345.38      356.36      8.28 o
   1   6   9      761.24      740.15     20.49 o
   2   6   9        5.72        7.48      6.91 o
   3   6   9        6.14        8.33      5.66 o
  -3   7   9       12.89       12.12      7.40 o
  -2   7   9        3.10        7.62      7.89 o
  -1   7   9       11.86       21.12      8.97 o
   0   7   9      390.92      393.72     14.44 o
   1   7   9      176.45      184.76      9.84 o
   2   7   9        0.07       16.52      8.15 o
   3   7   9       18.82       36.47      5.83 o
  -3   8   9        2.95        1.63      8.46 o
  -2   8   9        0.07       12.74      7.31 o
  -1   8   9       54.98       72.99      8.95 o
   0   8   9        2.26        9.67      5.62 o
   1   8   9      108.09      107.14      6.92 o
   2   8   9       33.56       33.43      7.01 o
   3   8   9       19.77       10.46      7.06 o
  -3   9   9        4.44       14.83      7.67 o
  -2   9   9        0.01       15.53      7.27 o
  -1   9   9       10.16       22.42      9.63 o
   0   9   9      471.64      468.28     12.50 o
   1   9   9        0.00        2.91      5.85 o
   2   9   9        8.19        7.48      9.06 o
   3   9   9        9.29       22.66      7.45 o
  -3  10   9        1.16       11.62      7.89 o
  -2  10   9        1.78        6.82      7.19 o
  -1  10   9      142.81      142.33      7.65 o
   0  10   9        3.67       12.92      6.36 o
   1  10   9        0.00        8.33      5.88 o
   2  10   9        1.77        1.89      6.06 o
  -2  11   9        0.02        2.44      7.51 o
  -1  11   9        8.51        8.94      9.29 o
   0  11   9        0.11        5.25      6.35 o
   1  11   9        3.81       -2.57      5.46 o
   2  11   9        0.02       12.20      7.47 o
  -2  12   9        4.35       11.06      6.61 o
  -1  12   9       11.34       16.77     12.08 o
   0  12   9        8.64       12.42      5.64 o
   1  12   9       11.75       10.70      6.81 o
   2  12   9        8.28       11.49      7.18 o
  -2  13   9        4.32        7.91      7.80 o
  -1  13   9        0.63        2.84      9.28 o
   0  13   9       11.38        9.67      5.36 o
   1  13   9       18.16       28.66      7.08 o
   2  13   9       12.91       14.39      6.94 o
  -2  14   9       14.52       24.76      8.01 o
  -1  14   9        5.49        6.33      7.87 o
   0  14   9       10.07       11.76      5.49 o
   1  14   9       18.35       26.37      6.87 o
   2  14   9        4.56       21.52      8.57 o
  -1  15   9        8.01        6.86      7.48 o
   0  15   9        1.59       -0.91      6.82 o
   1  15   9        8.28        8.67      7.73 o
  -1  16   9        7.89       15.67      8.42 o
   0  16   9        0.14        9.23      7.07 o
   1  16   9        7.08        4.65      6.26 o
   0  17   9        3.91        6.41      6.40 o
  -3   0  10        2.51        6.10      9.05 o
  -2   0  10       17.99       21.97      9.69 o
  -1   0  10        0.73        5.18      6.11 o
   0   0  10       76.07       89.23     14.12 o
   1   0  10        9.47        3.74      8.12 o
   2   0  10       35.36       31.23      7.69 o
   3   0  10        6.66       -4.25      8.39 o
  -3   1  10       13.25        5.75      6.67 o
  -2   1  10       32.16       32.58      5.98 o
  -1   1  10        1.30       -7.84      7.07 o
   0   1  10        0.10        9.66     10.26 o
   1   1  10        8.51        8.55      5.99 o
   2   1  10       63.64       66.61      6.87 o
   3   1  10        8.62       13.95      6.25 o
  -3   2  10       26.07       27.83      7.31 o
  -2   2  10        3.39       13.40      5.02 o
  -1   2  10       40.86       36.34      6.25 o
   0   2  10       41.07       56.51      8.46 o
   1   2  10       12.96       12.94      7.54 o
   2   2  10       17.38       18.66      6.06 o
   3   2  10        3.54        5.48      6.35 o
  -3   3  10        2.58        5.87      5.83 o
  -2   3  10       11.63        4.72      6.05 o
  -1   3  10        8.80       21.30      7.37 o
   0   3  10        3.05       10.50      8.68 o
   1   3  10       12.14       17.93      7.13 o
   2   3  10        0.67        4.60      5.36 o
   3   3  10        0.06       11.74      7.02 o
  -3   4  10        0.86       -4.65      7.54 o
  -2   4  10       10.63       13.58      6.05 o
  -1   4  10       61.78       61.67      5.98 o
   0   4  10       35.23       43.63      5.63 o
   1   4  10       41.53       41.53      7.09 o
   2   4  10       23.59       23.21      6.11 o
   3   4  10        0.16        0.92      6.46 o
  -3   5  10        1.94        8.33      7.53 o
  -2   5  10       11.31        8.40      5.98 o
  -1   5  10      209.42      224.94     13.00 o
   0   5  10       86.32       88.15      5.66 o
   1   5  10        8.01       13.74      6.65 o
   2   5  10        3.41        8.36     14.97 o
   3   5  10        9.67        8.34      7.20 o
  -3   6  10        0.69        3.21      5.96 o
  -2   6  10        6.72        2.25      5.55 o
  -1   6  10       34.81       42.24      7.48 o
   0   6  10      268.85      284.89     10.99 o
   1   6  10       23.25       27.97      7.86 o
   2   6  10       14.70       12.78      7.00 o
   3   6  10       23.39       36.92      7.45 o
  -3   7  10        0.78        6.31      6.64 o
  -2   7  10        0.04        8.21      5.55 o
  -1   7  10       16.84       19.80      8.12 o
   0   7  10        5.88        9.60      5.59 o
   1   7  10        2.03        4.64      7.70 o
   2   7  10        6.87        9.40      6.85 o
  -3   8  10        0.10       -4.27      6.83 o
  -2   8  10       14.54       16.83      6.23 o
  -1   8  10       13.96       11.43      6.29 o
   0   8  10       42.35       49.74      7.19 o
   1   8  10       73.47       70.76      6.66 o
   2   8  10       30.39       31.96     11.15 o
  -2   9  10        4.47        3.84      7.15 o
  -1   9  10      193.24      211.33      8.78 o
   0   9  10       49.43       67.90      6.60 o
   1   9  10       35.73       42.35      5.50 o
   2   9  10       41.76       37.73      6.24 o
  -2  10  10       18.04       16.38      5.44 o
  -1  10  10       16.62       17.99      7.34 o
   0  10  10      155.81      146.47      6.40 o
   1  10  10       31.15       39.21      6.72 o
   2  10  10        6.16        5.92      6.45 o
  -2  11  10        0.01        2.04      8.04 o
  -1  11  10       14.88       13.32      9.10 o
   0  11  10       13.94       13.63      5.82 o
   1  11  10        9.63        9.59      5.57 o
   2  11  10       18.98       16.93      6.33 o
  -2  12  10        2.49        6.01      6.24 o
  -1  12  10        4.53        2.17      7.53 o
   0  12  10       24.41       22.42      5.97 o
   1  12  10       24.77       34.59      6.25 o
   2  12  10       52.26       63.81      7.31 o
  -2  13  10       26.71       35.61     12.52 o
  -1  13  10        9.30       23.47      7.96 o
   0  13  10        1.72        7.20      5.41 o
   1  13  10       17.10       28.49      6.31 o
  -1  14  10       44.91       27.56      9.81 o
   0  14  10        3.45       14.52      6.09 o
   1  14  10        1.54       14.80      7.06 o
  -1  15  10        9.58        3.53      8.25 o
   0  15  10        0.14        9.26      6.98 o
   1  15  10        3.33       -1.29      7.08 o
   0  16  10       26.73       25.61      6.51 o
  -3   1  11        0.61        8.91      5.05 o
  -2   1  11       10.02        5.66      4.68 o
  -1   1  11       66.26       67.99      5.07 o
   0   1  11       25.47       46.85      9.85 o
   1   1  11       86.48       63.02      8.63 o
   2   1  11        2.53       13.42      6.20 o
  -3   2  11        5.93        0.60      5.75 o
  -2   2  11        0.31        1.02      5.51 o
  -1   2  11        1.61        1.28      5.52 o
   0   2  11       65.00       64.23      8.34 o
   1   2  11        0.95        4.12      7.80 o
   2   2  11        4.38        5.63      6.01 o
  -3   3  11        9.47       18.36      6.00 o
  -2   3  11       14.33       15.98      6.23 o
  -1   3  11       11.56        6.93      7.24 o
   0   3  11       52.54       52.16      9.74 o
   1   3  11      140.27      131.47      8.64 o
   2   3  11        0.41       -4.61      6.29 o
  -3   4  11        0.28        3.74      7.89 o
  -2   4  11       16.61       15.33      4.72 o
  -1   4  11       56.20       66.55      5.86 o
   0   4  11       30.45       30.44      6.53 o
   1   4  11       18.01       23.17      6.19 o
   2   4  11        1.26       16.18      6.96 o
  -3   5  11        0.64        5.41      8.46 o
  -2   5  11       28.54       37.04      5.53 o
  -1   5  11       41.68       48.53      8.77 o
   0   5  11      207.28      201.98      5.63 o
   1   5  11      163.90      158.78     11.49 o
   2   5  11       24.98       30.92      7.08 o
  -2   6  11        7.56       17.16      5.76 o
  -1   6  11      217.41      223.67      7.24 o
   0   6  11       13.60       12.48      5.77 o
   1   6  11        0.40       15.86      7.76 o
   2   6  11       10.69       15.30      5.72 o
  -2   7  11        7.83        5.66     10.36 o
  -1   7  11       10.70       10.66      7.61 o
   0   7  11      225.80      238.13      7.26 o
   1   7  11       17.78       22.47      6.01 o
   2   7  11       49.78       52.80      7.32 o
  -2   8  11       26.04       18.02      5.28 o
  -1   8  11       64.52       71.74      7.40 o
   0   8  11       18.94       27.81      6.05 o
   1   8  11        0.20       -1.18      5.93 o
   2   8  11        0.46       -4.39      7.24 o
  -2   9  11       44.02       28.44      7.09 o
  -1   9  11       69.56       68.50      6.59 o
   0   9  11        0.41        4.80      5.95 o
   1   9  11        9.67        7.27      5.78 o
   2   9  11       10.15       11.77      6.48 o
  -2  10  11        5.84       10.92      6.83 o
  -1  10  11       55.85       49.80      6.74 o
   0  10  11        6.50        5.70      5.11 o
   1  10  11        5.82        4.25      5.60 o
   2  10  11       61.74       54.48      6.66 o
  -2  11  11       17.19       21.87      6.21 o
  -1  11  11        4.18       10.84      6.04 o
   0  11  11        1.58       15.50      6.56 o
   1  11  11       11.92       12.51      6.19 o
  -1  12  11        2.07       -2.27      6.92 o
   0  12  11       11.52       12.18      6.01 o
   1  12  11       28.62       37.56      5.82 o
  -1  13  11       10.36        7.41     10.21 o
   0  13  11        2.28       16.64      6.26 o
   1  13  11        5.63       -0.41      5.99 o
   0  14  11        0.64       14.19      5.74 o
  -2   0  12        1.26        0.17      7.25 o
  -1   0  12       10.39       15.22      9.63 o
   0   0  12        0.05        5.69     14.22 o
   1   0  12      115.14       95.38      7.20 o
   2   0  12        2.51        5.43      6.96 o
  -2   1  12        3.57        1.87      6.40 o
  -1   1  12        0.58        0.28      5.56 o
   0   1  12        6.15       -3.08      8.38 o
   1   1  12        0.60       -1.34      6.72 o
   2   1  12       12.07       -0.84      5.71 o
  -2   2  12        3.23        9.38      7.10 o
  -1   2  12        5.67       14.70      6.38 o
   0   2  12        0.10        0.28      8.00 o
   1   2  12       11.73       12.09      6.90 o
   2   2  12        2.33        7.36      6.09 o
  -2   3  12        6.71        5.31      6.51 o
  -1   3  12        6.94        7.67      7.89 o
   0   3  12       18.43       12.98     10.84 o
   1   3  12        3.53        9.64      7.87 o
   2   3  12        3.61        3.77      7.00 o
  -2   4  12       43.73       42.25      5.30 o
  -1   4  12        0.03        8.51      5.92 o
   0   4  12       40.98       34.46      6.62 o
   1   4  12       19.94       11.30      7.96 o
   2   4  12        1.19        1.39      6.38 o
  -2   5  12        2.66        3.89      5.82 o
  -1   5  12      122.34      136.55     18.19 o
   0   5  12        9.96       11.78      5.89 o
   1   5  12        2.70       13.20      6.58 o
   2   5  12       35.94       45.63      5.85 o
  -2   6  12       50.73       39.13      6.84 o
  -1   6  12        6.74       12.38      7.81 o
   0   6  12       12.09       20.12      5.77 o
   1   6  12        0.96       -7.13      6.85 o
   2   6  12        2.25       22.25      8.42 o
  -2   7  12        0.02       -7.22      6.76 o
  -1   7  12        2.08        4.17      5.75 o
   0   7  12       15.06        9.18      6.85 o
   1   7  12        0.40        4.38      5.44 o
   2   7  12       12.35       15.68      7.41 o
  -2   8  12        1.24       -1.61      6.20 o
  -1   8  12       14.49       12.12      7.55 o
   0   8  12       29.78       30.71      6.04 o
   1   8  12        2.30        6.86      5.12 o
  -2   9  12       24.32       24.67      6.26 o
  -1   9  12        3.59       18.85      7.89 o
   0   9  12        0.26        6.70      4.74 o
   1   9  12       51.97       59.40      5.78 o
  -1  10  12       29.94       23.99      6.97 o
   0  10  12       11.84       18.25      7.78 o
   1  10  12        0.36        7.40      6.83 o
  -1  11  12        8.94       11.51      7.22 o
   0  11  12        2.30        6.14      6.92 o
   1  11  12       41.97       45.50      9.08 o
   0  12  12       31.32       26.93      5.85 o
  -2   1  13        6.59        8.66      5.88 o
  -1   1  13       23.02       23.72      8.85 o
   0   1  13       12.48       10.58      6.91 o
   1   1  13        1.82        0.60     10.64 o
  -2   2  13        1.46       12.00      5.91 o
  -1   2  13        0.97        7.19      5.36 o
   0   2  13       41.06       26.72     20.35 o
   1   2  13        0.86        9.37      6.81 o
  -2   3  13       14.07       12.19      6.02 o
  -1   3  13       37.75       36.48      7.54 o
   0   3  13       13.16       10.06      5.95 o
   1   3  13        4.81        5.16      7.10 o
  -2   4  13        0.10        6.47      6.08 o
  -1   4  13        7.86       16.49      9.01 o
   0   4  13        0.02       -1.15      6.75 o
   1   4  13        1.31       11.74      7.07 o
  -2   5  13       52.00       49.12      6.26 o
  -1   5  13       22.75       28.73      6.89 o
   0   5  13       87.46       95.60      8.30 o
   1   5  13        0.14        5.95      6.95 o
  -1   6  13       15.98       18.64      8.21 o
   0   6  13        1.14        4.67      6.56 o
   1   6  13       43.86       22.10      7.42 o
  -1   7  13        6.07        8.51      6.11 o
   0   7  13        2.40       -3.82      6.59 o
   1   7  13        4.68       11.19      5.60 o
  -1   8  13       29.34       31.99      6.33 o
   0   8  13        9.00       19.67      6.93 o
   1   8  13       20.48       26.47      6.32 o
  -1   9  13        0.28        8.63      8.19 o
   0   9  13        3.07       13.02      6.16 o
   0  10  13        0.13        2.11      7.16 o
  -1   0  14        0.05       -2.74      7.64 o
   0   0  14       13.13       20.90     14.63 o
   1   0  14        9.67        4.10     10.50 o
  -1   1  14        1.81        9.46      7.14 o
   0   1  14       20.71        6.32      8.52 o
   1   1  14        2.27       16.90      8.74 o
  -1   2  14        5.35        4.21      5.45 o
   0   2  14        0.12       -6.16     10.02 o
   1   2  14        7.03        5.88     12.64 o
  -1   3  14        0.91       -0.80      6.81 o
   0   3  14        5.23       14.61      6.89 o
   1   3  14        0.45        3.81     12.74 o
  -1   4  14       37.32       34.84      7.18 o
   0   4  14       12.78       19.67      8.81 o
  -1   5  14        1.71        0.39     11.75 o
   0   5  14        2.56        7.45      8.18 o
   0   6  14        3.31        9.64      9.16 o
 
